# Supplementary material for: Ancient Components and Recent Expansion in the Eurasian Heartland: Insights into the Revised Phylogeny of Y-Chromosomes from Central Asia
Source: Genes (Basel). 2022 Oct 1;13(10):1776. doi: 10.3390/genes13101776 (PMC9601478; doi:10.3390/genes13101776)
Supplement: Supplementary file 1 [file genes-13-01776-s001.zip]

Archive with 5 entries (5 files):
- Figure S1, The detailed phylogenetic tree.png
- genes-1859371-supplementary.pdf
- Table S1, Detailed information of studied samples.xlsx
- Table S2, Y-SNP list.xlsx
- Table S3, List of Y-chromosomal information of ancient DNA.xlsx
