# Supplementary material for: Ancient Components and Recent Expansion in the Eurasian Heartland: Insights into the Revised Phylogeny of Y-Chromosomes from Central Asia
Source: Genes (Basel). 2022 Oct 1;13(10):1776. doi: 10.3390/genes13101776 (PMC9601478; doi:10.3390/genes13101776)
Supplement: Supplementary file 1 [file genes-13-01776-s001.zip › Table S1, Detailed information of studied samples.xlsx]

## Sheet: Table S1
	No.	Test ID	ID in this study	Population	Location: Country	Location: Region	Y-HG		Population	Num.
	1	Y21100000492476	Kyrgyz-1	Kyrgyz	Kyrgyz Republic	Talas Region	R1a1a-M17		Kyrgyz	20
	2	Y21100000492477	Kyrgyz-2	Kyrgyz	Kyrgyz Republic	Issyk-Kul Region	J2a1a-Y7716		Uzbek	20
	3	Y21100000492478	Kyrgyz-3	Kyrgyz	Kyrgyz Republic	Issyk-Kul Region	R1a1a-M17		Karakalpak	17
	4	Y21100000492479	Kyrgyz-4	Kyrgyz	Kyrgyz Republic	Naryn Region	R1a1a-M17		Hazara	20
	5	Y21100000492480	Kyrgyz-5	Kyrgyz	Kyrgyz Republic	Osh Region	C2a1a3-M504		Karluk	9
	6	Y21100000492481	Kyrgyz-6	Kyrgyz	Kyrgyz Republic	Naryn Region	C2a1a3-M504		Tajik	20
	7	Y21100000492482	Kyrgyz-7	Kyrgyz	Kyrgyz Republic	Talas Region	R1a1a-M17		Uyghur	19
	8	Y21100000492483	Kyrgyz-8	Kyrgyz	Kyrgyz Republic	Naryn Region	R1a1a-M17		Dungan	20
	9	Y21100000492484	Kyrgyz-9	Kyrgyz	Kyrgyz Republic	Chüy Region	R1a1a-M17		Turkmen	20
	10	Y21100000492485	Kyrgyz-10	Kyrgyz	Kyrgyz Republic	Osh Region	R1a1a-M17		Kazakhs	22
	11	Y21100000492486	Kyrgyz-11	Kyrgyz	Kyrgyz Republic	Issyk-Kul Region	J2a1a1b1a-Z1847
	12	Y21100000492487	Kyrgyz-12	Kyrgyz	Kyrgyz Republic	Batken Region	N1c-F1206		Sum	187
	13	Y21100000492488	Kyrgyz-13	Kyrgyz	Kyrgyz Republic	Talas Region	R1a1a-M17
	14	Y21100000492489	Kyrgyz-14	Kyrgyz	Kyrgyz Republic	Osh Region	C2a1a1b1-F1756-F10290
	15	Y21100000492490	Kyrgyz-15	Kyrgyz	Kyrgyz Republic	Osh Region	R1a1a-M17
	16	Y21100000492491	Kyrgyz-16	Kyrgyz	Kyrgyz Republic	Jalal-Abad Region	C2a1a2a-M48-M77
	17	Y21100000492492	Kyrgyz-17	Kyrgyz	Kyrgyz Republic	Jalal-Abad Region	R1a1a-M17
	18	Y21100000492493	Kyrgyz-18	Kyrgyz	Kyrgyz Republic	Osh Region	C2a1a1b1-F1756-F10290
	19	Y21100000492494	Kyrgyz-19	Kyrgyz	Kyrgyz Republic	Osh Region	R1a1a-M17
	20	Y21100000492495	Kyrgyz-20	Kyrgyz	Kyrgyz Republic	Batken Region	C2a1a3-M504-F9700
	21	Y21100000492496	Uzbek-1	Uzbek	Republic of Kazakhstan	Turkistan Region	C2a1a3-M504-SK1072
	22	Y21100000492497	Uzbek-2	Uzbek	Republic of Kazakhstan	Turkistan Region	L-M20
	23	Y21100000492498	Uzbek-3	Uzbek	Republic of Kazakhstan	Turkistan Region	O2a2b1a2a-M122-F444-F743
	24	Y21100000492499	Uzbek-4	Uzbek	Republic of Kazakhstan	Turkistan Region	N1c-F1206
	25	Y21100000492500	Uzbek-5	Uzbek	Republic of Kazakhstan	Turkistan Region	D1a1a2-N1-F1635
	26	Y21100000492501	Uzbek-6	Uzbek	Republic of Kazakhstan	Turkistan Region	I1a
	27	Y21100000492502	Uzbek-7	Uzbek	Republic of Kazakhstan	Turkistan Region	J2a
	28	Y21100000492503	Uzbek-8	Uzbek	Republic of Kazakhstan	Turkistan Region	J1a1b1b1a2a1a1a-PF4847
	29	Y21100000492504	Uzbek-9	Uzbek	Republic of Kazakhstan	Turkistan Region	J2
	30	Y21100000492505	Uzbek-10	Uzbek	Republic of Kazakhstan	Turkistan Region	O2a1c- IMS-JST002611-F325
	31	Y21100000492506	Uzbek-11	Uzbek	Republic of Kazakhstan	Turkistan Region	H1a1d2-M2772
	32	Y21100000492507	Uzbek-12	Uzbek	Republic of Kazakhstan	Turkistan Region	O2a1c- IMS-JST002611-F325
	33	Y21100000492508	Uzbek-13	Uzbek	Republic of Kazakhstan	Turkistan Region	R1a1a-M17
	34	Y21100000492509	Uzbek-14	Uzbek	Republic of Kazakhstan	Turkistan Region	J2-L1064
	35	Y21100000492510	Uzbek-15	Uzbek	Republic of Kazakhstan	Turkistan Region	J2a
	36	Y21100000492511	Uzbek-16	Uzbek	Republic of Kazakhstan	Turkistan Region	R1b1a2a2-M12145
	37	Y21100000492512	Uzbek-17	Uzbek	Republic of Kazakhstan	Turkistan Region	C2a1a2a-M48-M77
	38	Y21100000492513	Uzbek-18	Uzbek	Republic of Kazakhstan	Turkistan Region	R1a1a-M17
	39	Y21100000492514	Uzbek-19	Uzbek	Republic of Kazakhstan	Turkistan Region	J2a
	40	Y21100000492515	Uzbek-20	Uzbek	Republic of Kazakhstan	Turkistan Region	O2a1c- IMS-JST002611-F325
	41	Y21100000492516	Karakalpak-1	Karakalpak	Republic of Uzbekistan	Karakalpakstan Republic	C2a1a3-M504-F9700
	42	Y21100000492517	Karakalpak-2	Karakalpak	Republic of Uzbekistan	Karakalpakstan Republic	G2a1a1a1a1-FGC766
	43	Y21100000492518	Karakalpak-3	Karakalpak	Republic of Uzbekistan	Karakalpakstan Republic	R1a1a-M17
	44	Y21100000492519	Karakalpak-4	Karakalpak	Republic of Uzbekistan	Karakalpakstan Republic	C2a1a2a-M48-M77
	45	Y21100000492520	Karakalpak-5	Karakalpak	Republic of Uzbekistan	Karakalpakstan Republic	J2a
	46	Y21100000492521	Karakalpak-6	Karakalpak	Republic of Uzbekistan	Karakalpakstan Republic	C2a1a3-M504-F9700
	47	Y21100000492522	Karakalpak-7	Karakalpak	Republic of Uzbekistan	Karakalpakstan Republic	O2a2b1a1b-M117
	48	Y21100000492523	Karakalpak-8	Karakalpak	Republic of Uzbekistan	Karakalpakstan Republic	C2a1a3-M504-F9700
	49	Y21100000492525	Karakalpak-9	Karakalpak	Republic of Uzbekistan	Karakalpakstan Republic	J1a1b1b1a2a1a1a-PF4847
	50	Y21100000492526	Karakalpak-10	Karakalpak	Republic of Uzbekistan	Karakalpakstan Republic	E1b1b1a1b1a10a2-Z21357-ZQ822
	51	Y21100000492527	Karakalpak-11	Karakalpak	Republic of Uzbekistan	Karakalpakstan Republic	C2a1a3-M504-SK1072
	52	Y21100000492528	Karakalpak-12	Karakalpak	Republic of Uzbekistan	Karakalpakstan Republic	N1c-L392-F3331
	53	Y21100000492529	Karakalpak-13	Karakalpak	Republic of Uzbekistan	Karakalpakstan Republic	C2a1a2a-M48-M77
	54	Y21100000492530	Karakalpak-14	Karakalpak	Republic of Uzbekistan	Karakalpakstan Republic	J2a2a1a1-Z38508
	55	Y21100000492531	Karakalpak-15	Karakalpak	Republic of Uzbekistan	Karakalpakstan Republic	O2a2b1a1b-M117
	56	Y21100000492532	Karakalpak-16	Karakalpak	Republic of Uzbekistan	Karakalpakstan Republic	O2a2b1a1b-M117
	57	Y21100000492533	Karakalpak-17	Karakalpak	Republic of Uzbekistan	Karakalpakstan Republic	C2a1a3-M504-SK1072
	58	Y21100000492534	Hazara-1	Hazara	Islamic Emirate of Afghanistan	Bamyan	J2a1-F4326
	59	Y21100000492535	Hazara-2	Hazara	Islamic Emirate of Afghanistan	Ghazni	C2a1a3-M504-F9700
	60	Y21100000492536	Hazara-3	Hazara	Islamic Emirate of Afghanistan	Ghazni	C2a1a3-M504-F9700
	61	Y21100000492537	Hazara-4	Hazara	Islamic Emirate of Afghanistan	Ghazni	C2a1a3-M504-F9700
	62	Y21100000492538	Hazara-5	Hazara	Islamic Emirate of Afghanistan	Ghazni	C2a1a1b1-F1756
	63	Y21100000492539	Hazara-6	Hazara	Islamic Emirate of Afghanistan	Ghazni	C2a1a1b1-F1756-F3889
	64	Y21100000492540	Hazara-7	Hazara	Islamic Emirate of Afghanistan	Ghazni	C2a1a1b1-F1756-F3889
	65	Y21100000492541	Hazara-8	Hazara	Islamic Emirate of Afghanistan	Oruzgan	R1a1a-M17
	66	Y21100000492542	Hazara-9	Hazara	Islamic Emirate of Afghanistan	Oruzgan	R1a1a-M17
	67	Y21100000492543	Hazara-10	Hazara	Islamic Emirate of Afghanistan	Ghazni	C2a1a1b1-F1756-F3889
	68	Y21100000492544	Hazara-11	Hazara	Islamic Emirate of Afghanistan	Ghazni	R1a1a-M17
	69	Y21100000492545	Hazara-12	Hazara	Islamic Emirate of Afghanistan	Bamyan	J2a1-F4326
	70	Y21100000492546	Hazara-13	Hazara	Islamic Emirate of Afghanistan	Ghazni	C2a1a1b1-F1756-F3889
	71	Y21100000492547	Hazara-14	Hazara	Islamic Emirate of Afghanistan	Ghazni	R1b1a2a2-M12145
	72	Y21100000492548	Hazara-15	Hazara	Islamic Emirate of Afghanistan	Parwan	I2a2a1a2a2-S18331-Y4915
	73	Y21100000492549	Hazara-16	Hazara	Islamic Emirate of Afghanistan	Ghazni	C2a1a1b1-F1756-F3889
	74	Y21100000492550	Hazara-17	Hazara	Islamic Emirate of Afghanistan	Ghor	C2b1a1-CTS2657
	75	Y21100000492551	Hazara-18	Hazara	Islamic Emirate of Afghanistan	Ghor	J2a1a-Y7716
	76	Y21100000492552	Hazara-19	Hazara	Islamic Emirate of Afghanistan	Ghazni	L-M20
	77	Y21100000492554	Hazara-20	Hazara	Islamic Emirate of Afghanistan	Bamyan	J2a1-F4326
	78	Y21100000492555	Karluk-1	Karluk	Republic of Tajikistan	Khatlon Region	L-M20-M2398-Y236528
	79	Y21100000492556	Karluk-2	Karluk	Republic of Tajikistan	Khatlon Region	L-M20-M2398-Y236528
	80	Y21100000492557	Karluk-3	Karluk	Republic of Tajikistan	Khatlon Region	L-M20-M2398-Y236528
	81	Y21100000492558	Karluk-4	Karluk	Republic of Tajikistan	Khatlon Region	L-M20-M2398-Y236528
	82	Y21100000492559	Karluk-5	Karluk	Republic of Tajikistan	Khatlon Region	L-M20-M2398-Y236528
	83	Y21100000492560	Karluk-6	Karluk	Republic of Tajikistan	Khatlon Region	L-M20-M2398-Y236528
	84	Y21100000492561	Karluk-7	Karluk	Republic of Tajikistan	Khatlon Region	L-M20-M2398-Y236528
	85	Y21100000492562	Karluk-8	Karluk	Republic of Tajikistan	Khatlon Region	L-M20-M2398-Y236528
	86	Y21100000492563	Karluk-9	Karluk	Republic of Tajikistan	Khatlon Region	L-M20-M2398-Y236528
	87	Y21100000492564	Tajik-1	Tajik	Republic of Tajikistan	Varzob District	Q1a-PH4284
	88	Y21100000492565	Tajik-2	Tajik	Republic of Tajikistan	Gorno-Badakhshan Autonomous Region	R2a-M124
	89	Y21100000492566	Tajik-3	Tajik	Republic of Tajikistan	Sughd Province	R2a-M124
	90	Y21100000492567	Tajik-4	Tajik	Republic of Tajikistan	Gorno-Badakhshan Autonomous Region	D1a2a-P47
	91	Y21100000492568	Tajik-5	Tajik	Republic of Tajikistan	Vahdat District	L-M20
	92	Y21100000492569	Tajik-6	Tajik	Republic of Tajikistan	Varzob District	J2a1-F4326
	93	Y21100000492570	Tajik-7	Tajik	Republic of Tajikistan	Sughd Province	R1b1a
	94	Y21100000492571	Tajik-8	Tajik	Republic of Tajikistan	Fayzobod District	R1a1a-M17
	95	Y21100000492572	Tajik-9	Tajik	Republic of Tajikistan	Sughd Province	R1a1a-M17
	96	Y21100000492573	Tajik-10	Tajik	Republic of Tajikistan	Sughd Province	R1a1a-M17
	97	Y21100000492574	Tajik-11	Tajik	Republic of Tajikistan	Gorno-Badakhshan Autonomous Region	R1a1a-M17
	98	Y21100000492575	Tajik-12	Tajik	Republic of Tajikistan	Khatlon Region	R1a1a-M17
	99	Y21100000492576	Tajik-13	Tajik	Republic of Tajikistan	Khatlon Region	R1a1a-M17
	100	Y21100000492577	Tajik-14	Tajik	Republic of Tajikistan	Khatlon Region	J2a1-F4326
	101	Y21100000492578	Tajik-15	Tajik	Republic of Tajikistan	Sughd Province	J2a2a1a1-Z38508
	102	Y21100000492579	Tajik-16	Tajik	Republic of Tajikistan	Rudaki District	R2a-M124
	103	Y21100000492580	Tajik-17	Tajik	Republic of Tajikistan	Sughd Province	R1a1a-M17
	104	Y21100000492581	Tajik-18	Tajik	Republic of Tajikistan	Sangvor District	H1b2-Z14298
	105	Y21100000492582	Tajik-19	Tajik	Republic of Tajikistan	Khatlon Region	Q1a-PH4284
	106	Y21100000492583	Tajik-20	Tajik	Republic of Tajikistan	Gorno-Badakhshan Autonomous Region	E1b1b1b2a-PF1881
	107	Y21100000492584	Uyghur-1	Uyghur	Republic of Kazakhstan	Almaty Region	J1
	108	Y21100000492585	Uyghur-2	Uyghur	Republic of Kazakhstan	Almaty Region	O1b1a1b-PK4-F1127
	109	Y21100000492586	Uyghur-3	Uyghur	Republic of Kazakhstan	Almaty Region	C2a1a3-M504-F9700
	110	Y21100000492587	Uyghur-4	Uyghur	Republic of Kazakhstan	Almaty Region	Q1a-PH4284
	111	Y21100000492588	Uyghur-5	Uyghur	Republic of Kazakhstan	Almaty Region	R1a1a-M17
	112	Y21100000492589	Uyghur-6	Uyghur	Republic of Kazakhstan	Almaty Region	R1b1a1a1-L1435
	113	Y21100000492590	Uyghur-7	Uyghur	Republic of Kazakhstan	Almaty Region	R1a1a-M17
	114	Y21100000492591	Uyghur-8	Uyghur	Republic of Kazakhstan	Almaty Region	G2a2b2a4-Z30508
	115	Y21100000492592	Uyghur-9	Uyghur	Republic of Kazakhstan	Almaty Region	J2a2a1a1-Z38508
	116	Y21100000492593	Uyghur-10	Uyghur	Republic of Kazakhstan	Almaty Region	R1a1a-M17
	117	Y21100000492594	Uyghur-11	Uyghur	Republic of Kazakhstan	Almaty Region	C2a1a3-M504-F9700
	118	Y21100000492595	Uyghur-12	Uyghur	Republic of Kazakhstan	Almaty Region	Q1a-PH4284
	119	Y21100000492596	Uyghur-13	Uyghur	Republic of Kazakhstan	Almaty Region	O2a2b1a1b-M117
	120	Y21100000492597	Uyghur-14	Uyghur	Republic of Kazakhstan	Almaty Region	G2a2b2a4-Z30508
	121	Y21100000492598	Uyghur-15	Uyghur	Republic of Kazakhstan	Almaty Region	C2b1a1a1a1d-M407-F3916
	122	Y21100000492599	Uyghur-16	Uyghur	Republic of Kazakhstan	Almaty Region	N1c-M46-F4065
	123	Y21100000492600	Uyghur-17	Uyghur	Republic of Kazakhstan	Almaty Region	C2a1a3-M504-SK1072
	124	Y21100000492601	Uyghur-18	Uyghur	Republic of Kazakhstan	Almaty Region	O2a1c- IMS-JST002611-F325
	125	Y21100000492602	Uyghur-19	Uyghur	Republic of Kazakhstan	Almaty Region	R1a1a-M17
	126	Y21100000492603	Dungan-1	Dungan	Republic of Kazakhstan	Jambyl Region	Q1a1a-M120
	127	Y21100000492604	Dungan-2	Dungan	Republic of Kazakhstan	Jambyl Region	Q1b2-Y1259
	128	Y21100000492605	Dungan-3	Dungan	Republic of Kazakhstan	Jambyl Region	O2a2a1a-M188-F1511
	129	Y21100000492606	Dungan-4	Dungan	Republic of Kazakhstan	Jambyl Region	C2b1b-F845
	130	Y21100000492607	Dungan-5	Dungan	Republic of Kazakhstan	Jambyl Region	J2a1a-Y7716
	131	Y21100000492608	Dungan-6	Dungan	Republic of Kazakhstan	Jambyl Region	Q1a1a-M120
	132	Y21100000492609	Dungan-7	Dungan	Republic of Kazakhstan	Jambyl Region	N1b-F2930
	133	Y21100000492610	Dungan-8	Dungan	Republic of Kazakhstan	Jambyl Region	O2a1c- IMS-JST002611-F325
	134	Y21100000492611	Dungan-9	Dungan	Republic of Kazakhstan	Jambyl Region	O2a2b1a1b-M117
	135	Y21100000492612	Dungan-10	Dungan	Republic of Kazakhstan	Jambyl Region	J2a1a-Y7716
	136	Y21100000492613	Dungan-11	Dungan	Republic of Kazakhstan	Jambyl Region	J2a1a-Y7716
	137	Y21100000492614	Dungan-12	Dungan	Republic of Kazakhstan	Jambyl Region	D1a1a2-N1-F1635
	138	Y21100000492615	Dungan-13	Dungan	Republic of Kazakhstan	Jambyl Region	R1a1a-M17
	139	Y21100000492616	Dungan-14	Dungan	Republic of Kazakhstan	Jambyl Region	G2a2b2a1-PF3331
	140	Y21100000492617	Dungan-15	Dungan	Republic of Kazakhstan	Jambyl Region	D1a1a2-N1-F1635
	141	Y21100000492618	Dungan-16	Dungan	Republic of Kazakhstan	Jambyl Region	O2a2b1a2a-M122-F444
	142	Y21100000492619	Dungan-17	Dungan	Republic of Kazakhstan	Jambyl Region	O2a2b1a1b-M117
	143	Y21100000492620	Dungan-18	Dungan	Republic of Kazakhstan	Jambyl Region	J2a1-PAGES00055
	144	Y21100000492621	Dungan-19	Dungan	Republic of Kazakhstan	Jambyl Region	Q1b1a1a-SK2162
	145	Y21100000492622	Dungan-20	Dungan	Republic of Kazakhstan	Jambyl Region	O2a2b1a2a-M122-F444
	146	Y21100000492623	Turkmen-1	Turkmen	Turkmenistan	Daşoguz Province	J1a1b1b1a2a1a1a-PF4847
	147	Y21100000492624	Turkmen-2	Turkmen	Turkmenistan	Mary Province	R2a-M124
	148	Y21100000492625	Turkmen-3	Turkmen	Turkmenistan	Mary Province	R1b1a2a2c1a-S12460
	149	Y21100000492626	Turkmen-4	Turkmen	Turkmenistan	Daşoguz Province	Q1a-PH4284
	150	Y21100000492627	Turkmen-5	Turkmen	Turkmenistan	Daşoguz Province	E1b1b1b2a-PF1881
	151	Y21100000492628	Turkmen-6	Turkmen	Turkmenistan	Daşoguz Province	L-M20
	152	Y21100000492629	Turkmen-7	Turkmen	Turkmenistan	Daşoguz Province	Q1a1b-M25
	153	Y21100000492630	Turkmen-8	Turkmen	Turkmenistan	Daşoguz Province	N1c-F1206
	154	Y21100000492631	Turkmen-9	Turkmen	Turkmenistan	Daşoguz Province	J2a1-F4326
	155	Y21100000492632	Turkmen-10	Turkmen	Turkmenistan	Daşoguz Province	J2a1-F4326
	156	Y21100000492633	Turkmen-11	Turkmen	Turkmenistan	Mary Province	D1a2a-P47
	157	Y21100000492634	Turkmen-12	Turkmen	Turkmenistan	Daşoguz Province	G2a2a-PF3151
	158	Y21100000492635	Turkmen-13	Turkmen	Turkmenistan	Ashgabat City	J2a1a-Y7716
	159	Y21100000492636	Turkmen-14	Turkmen	Turkmenistan	Mary Province	J2a1-F4326
	160	Y21100000492637	Turkmen-15	Turkmen	Turkmenistan	Mary Province	R1b1a2a2c1a-S12460
	161	Y21100000492638	Turkmen-16	Turkmen	Turkmenistan	Daşoguz Province	R1a1a-M17
	162	Y21100000492639	Turkmen-17	Turkmen	Turkmenistan	Daşoguz Province	C2a1a1b1-F1756-F3889
	163	Y21100000492640	Turkmen-18	Turkmen	Turkmenistan	Daşoguz Province	C2a1a1b1-F1756-F3889
	164	Y21100000492641	Turkmen-19	Turkmen	Turkmenistan	Daşoguz Province	Q1a-PH4284
	165	Y21100000492642	Turkmen-20	Turkmen	Turkmenistan	Mary Province	J1
	166	KZFG0175	Kazakhs-1	Kazakhs	Republic of Kazakhstan	Almaty Region	C2b-M504-F5481/SK1075/Y4541-Y12782
	167	KZFG0185	Kazakhs-2	Kazakhs	Republic of Kazakhstan	Almaty Region	J
	168	KZFG0452	Kazakhs-3	Kazakhs	Republic of Kazakhstan	Zhetisu Region	C2b-M504-F5481/SK1075/Y4541-Y12782
	169	KZFG0455	Kazakhs-4	Kazakhs	Republic of Kazakhstan	Zhetisu Region	C2b-M504-F5481/SK1075/Y4541-Y12782
	170	KZFG0557	Kazakhs-5	Kazakhs	Republic of Kazakhstan	Zhetisu Region	C2b-M504-F5481/SK1075/Y4541-Y12782
	171	KZFG0584	Kazakhs-6	Kazakhs	Republic of Kazakhstan	Almaty Region	N1c1a1a1a3- M2019
	172	KZFG0553	Kazakhs-7	Kazakhs	Republic of Kazakhstan	Almaty Region	C2b-M504-F5481/SK1075/Y4541-Y12782
	173	KZFG0719	Kazakhs-8	Kazakhs	Republic of Kazakhstan	Zhambyl Region	C2b-M504-F5481/SK1075/Y4541-Y12782
	174	KZFG0756	Kazakhs-9	Kazakhs	Republic of Kazakhstan	Zhambyl Region	C2b-M504-F5481/SK1075/Y4541-Y12782
	175	KZFG0780	Kazakhs-10	Kazakhs	Republic of Kazakhstan	Zhambyl Region	C2b-M504-F5481/SK1075/Y4541-Y12782
	176	KZFG0802	Kazakhs-11	Kazakhs	Republic of Kazakhstan	Zhambyl Region	C2b-M504-F5481/SK1075/Y4541-Y12782
	177	KZFG0924	Kazakhs-12	Kazakhs	Republic of Kazakhstan	Zhambyl Region	N1c1a1a1a4a2b- B219- F2288
	178	KZFG0981	Kazakhs-13	Kazakhs	Republic of Kazakhstan	Zhambyl Region	R1b1a1a
	179	KZFG0994	Kazakhs-14	Kazakhs	Republic of Kazakhstan	Zhambyl Region	J
	180	KZFG0995	Kazakhs-15	Kazakhs	Republic of Kazakhstan	Zhambyl Region	N1c1a1a1a4a-F4205-F2288
	181	KZFG1010	Kazakhs-16	Kazakhs	Republic of Kazakhstan	Zhambyl Region	C2b-M504-F5481/SK1075/Y4541-Y12782
	182	KZFG1053	Kazakhs-17	Kazakhs	Republic of Kazakhstan	Turkistan Region	C2a1a1a1a-M407-F3916
	183	KZFG1058	Kazakhs-18	Kazakhs	Republic of Kazakhstan	Turkistan Region	N1c1a1a1a4a2b- B219
	184	KZFG1076	Kazakhs-19	Kazakhs	Republic of Kazakhstan	Turkistan Region	C2a1a1a1a-M407-F3916
	185	KZFG1099	Kazakhs-20	Kazakhs	Republic of Kazakhstan	Turkistan Region	G2a2b2a1a1a2a1b-Z6136-Z44240
	186	KZFG1161	Kazakhs-21	Kazakhs	Republic of Kazakhstan	Turkistan Region	Q1a2a1a2-L54-A13509
	187	KZFG1179	Kazakhs-22	Kazakhs	Republic of Kazakhstan	Turkistan Region	Q1b1a1a1-Y2209
