# Supplementary material for: Ancient Components and Recent Expansion in the Eurasian Heartland: Insights into the Revised Phylogeny of Y-Chromosomes from Central Asia
Source: Genes (Basel). 2022 Oct 1;13(10):1776. doi: 10.3390/genes13101776 (PMC9601478; doi:10.3390/genes13101776)
Supplement: Supplementary file 1 [file genes-13-01776-s001.zip › Table S3, List of Y-chromosomal information of ancient DNA.xlsx]

## Sheet: Sheet1
Index	Version ID	Master ID	Skeletal code	Year data from this individual was first published [for a present-day individuals we give the data of the data reported here; missing: GreenScience 2010 (Vi33.15, Vi33.26), Olalde2018 (I2657), RasmussenNature2010 (Australian)]	Publication	Method for Determining Date; unless otherwise specified, calibrations use 95.4% intervals from OxCal v4.4.2 Bronk Ramsey (2009); r:5; Atmospheric data from Reimer et al (2020)	Date mean in BP in years before 1950 CE [OxCal mu for a direct radiocarbon date, and average of range for a contextual date]	Date standard deviation in BP [OxCal sigma for a direct radiocarbon date, and standard deviation of the uniform disribution between the two bounds for a contextual date]	Full Date: One of two formats. (Format 1) 95.4% CI calibrated radiocarbon age (Conventional Radiocarbon Age BP, Lab number) e.g. 2624-2350 calBCE (3990±40 BP, Ua-35016). (Format 2) Archaeological context range, e.g. 2500-1700 BCE	Group ID	Locality	Country	Lat.	Long.	Data source	Coverage on autosomal targets	SNPs hit on autosomal targets	Sex	Family ID and position within family	Y haplogroup in ISOGG v15.73 notation (automatically called)	mtDNA haplogroup if ≥2 or published
1695	I3767	I3767	AI-1, Kurgan 2	2019	NarasimhanPattersonScience2019	Direct: IntCal20	3684	55	1872-1636 calBCE (3430±20 BP, PSUAMS-2496)	Kazakhstan_AkMoustafa_MLBA1	Ak-Moustafa	Kazakhstan	47.778	72.0097	1240K	1.877	754050	M	n/a (no relatives detected)	R1a1a1b2a2a3~	U5b2b
14783	MJ-52.SG	MJ-52	UT-4-17	2019	JarveCurrentBiology2019	Direct (WARNING MISSING LAB CODE): IntCal20	2621	78	795-546 calBCE (2535±30 BP, Poz-)	Kazakhstan_Central_Tasmola_o1.SG	Aksu-Ayuly-4, Mound 3	Kazakhstan	48.7494	73.6997	Shotgun	0.079125	90184	M	n/a (no relatives detected)	J1	A23
23138	KRY001	KRY001	KRY001.A	2021	KrauseGnecchiRusconeSciAdv2021	Direct: IntCal20 (WARNING: Missing lab code)	1552	26	364-423 calCE (1666 ±13 BP)	Kazakhstan_Hun_Elite_LIA	Aktobe Region, Kurayly Village, Georgievka Quarry, Kurayly	Kazakhstan	50.47	57.06	1240K	0.648041	505126	M	n/a (no relatives detected)	R1a1a1b2a2a3c2~	D4j11
23100	BSB001	BSB001	BSB001.A	2021	KrauseGnecchiRusconeSciAdv2021	Direct: IntCal20 (WARNING: Missing lab code)	2592	71	773-541 calBCE (2493±24 BP)	Kazakhstan_Sarmatian_IA	Aktobe Region, Martuk District, Bisoba, mound 3	Kazakhstan	48.24	58.94	1240K	0.775377	575549	M	Aktobe Family D (2 members) (siblings: BSB001-BSB003)	R1a1a1	T1a1
23103	BSB004	BSB004	BSB004.A	2021	KrauseGnecchiRusconeSciAdv2021	Context: Historical - period (Savromo-Sarmatian period)	2300	87	500-200 BCE	Kazakhstan_Sarmatian_IA_o3	Aktobe Region, Martuk District, Bisoba, mound 8	Kazakhstan	48.24	58.94	1240K	0.048366	52753	M	n/a (no relatives detected)	C2a	..
2379	I4787	I4787	KZ-UKZ-002, Grave (?) 1, KV E7,	2019	NarasimhanPattersonScience2019	Direct: IntCal20	3216	51	1382-1134 calBCE (3015±20 BP, PSUAMS-2614)	Kazakhstan_Taldysay_MLBA1	Aktobe, Koboda, Taldysay	Kazakhstan	48.2144	67.0205	1240K	4.599	776132	M	n/a (no relatives detected)	R1a1a1b2a2	H3g
5187	I4794	I4794	KZ-TAL-001, Taldysay 1, Grave N5, Central Kazakhstan Archaeology (project) 7.02 (?)	2019	NarasimhanPattersonScience2019	Context: Archaeological - Period	3450	58	1600-1400 BCE	Kazakhstan_Taldysay_MLBA2	Aktobe, Koboda, Taldysay	Kazakhstan	48.2144	67.0205	1240K	0.483	363082	M	n/a (no relatives detected)	J2a1a4b	C4a'b'c
2005	I4265	I4265	KZ-AKT-003, Object 7, Burial enclosure 2, Grave 3	2019	NarasimhanPattersonScience2019	Direct: IntCal20	3522	29	1621-1518 calBCE (3310±20 BP, PSUAMS-2511)	Kazakhstan_MLBA_Aktogai	Aktogai	Kazakhstan	46.9659	80.0347	1240K	3.964	788393	M	n/a (no relatives detected)	R1a1a1b2a2a3~	N1a1a1a1
2368	I4773	I4773	KZ-AKT-002, Object 7, Burial enclosure 2, Grave 2	2019	NarasimhanPattersonScience2019	Direct: IntCal20	3508	32	1613-1508 calBCE (3290±20 BP, PSUAMS-2607)	Kazakhstan_MLBA_Aktogai	Aktogai	Kazakhstan	46.9659	80.0347	1240K	5.029	785380	M	n/a (no relatives detected)	R1a	U5a1a2a
2369	I4774	I4774	KZ-AKT-008, Object 7, Kurgan 4	2019	NarasimhanPattersonScience2019	Direct: IntCal20	3503	33	1612-1506 calBCE (3285±20 BP, PSUAMS-2608)	Kazakhstan_MLBA_Aktogai	Aktogai	Kazakhstan	46.9659	80.0347	1240K	4.541	785200	M	n/a (no relatives detected)	R1a1a1b2a2a3~	J1c5a
6904	I10140	I10140	KZ-AKT-006, Object 7, kurgan 3, burial 1 (south)	2019	NarasimhanPattersonScience2019	Context: Date(s) from same site (I4774, I4773, I4265, I4264)	3575	72	1750-1500 BCE	Kazakhstan_MLBA_Aktogai	Aktogai	Kazakhstan	46.9659	80.0347	1240K	1.03763	585690	M	n/a (no relatives detected)	R1a1a1	U4a1
23110	CSP001	CSP001	CSP001.A	2021	KrauseGnecchiRusconeSciAdv2021	Direct: IntCal20 (WARNING: Missing lab code)	2241	65	401-179 calBCE (2254±50 BP)	Kazakhstan_Saka_IA_o	Almaty Region, Kerbulak District, Kaspan Valley, Kaspan-2, mound 3	Kazakhstan	44.49	78.27	1240K	0.083811	89620	M	n/a (no relatives detected)	Q1b1	G2a3
23113	CSP004	CSP004	CSP004.A	2021	KrauseGnecchiRusconeSciAdv2021	Context: Historical - period (Saka period)	2350	115	600-200 BCE	Kazakhstan_Saka_IA	Almaty Region, Kerbulak District, Kaspan Valley, Kaspan-6, mound 1	Kazakhstan	44.49	78.27	1240K	0.63304	470873	M	Almaty Region, Kerbulak District, Kaspan Valley, Kaspan-6, mound 4 Family A (2 members) (2/3d: CSP004-CSP003)	R1a1a1b2a2a3b~	..
23112	CSP003	CSP003	CSP003.A	2021	KrauseGnecchiRusconeSciAdv2021	Direct: IntCal20 (WARNING: Missing lab code)	2654	399	1499 calBCE - 72 calCE (2560±321 BP)	Kazakhstan_Saka_IA	Almaty Region, Kerbulak District, Kaspan Valley, Kaspan-6, mound 4	Kazakhstan	44.49	78.27	1240K	1.37396	733650	M	Almaty Region, Kerbulak District, Kaspan Valley, Kaspan-6, mound 4 Family A (2 members) (2/3d: CSP004-CSP003)	R1a1a1b2a2a3~	I1b
23129	KLK002	KLK002	KLK002.A	2021	KrauseGnecchiRusconeSciAdv2021	Context: Historical - period	1050	115	700-1100 CE	Kazakhstan_Kayalyk_Medieval	Almaty Region, Koylyk Village, Aschy-Bulak River bank, Kayalyk Mausoleum	Kazakhstan	45.65	80.24	1240K	0.932967	562253	M	n/a (no relatives detected)	C2a1a3a	D4o2a
23070	BIR010	I3773	AIII-17, Site 15	2021	KrauseGnecchiRusconeSciAdv2021	Context: Historical - period (Tasmolinskaya culture)	2550	58	700-500 BCE	Kazakhstan_Birlik_Tasmola_EIA	Almaty, Talgar, Birlik	Kazakhstan	51.1387	75.7	1240K	0.914733	611929	M	n/a (no relatives detected)	Q1a1a	D4b1
868	I0563	I0563	Be11a	2017	UnterlanderNatureCommunications2017	Context: Archaeological - Period	2300	29	400-300 BCE	Kazakhstan_IA_Berel_Pazyryk	Berel	Kazakhstan	49.3356	86.3504	1240K	1.346	750055	M	n/a (no relatives detected)	R1a1a1b2a2a3~	C4a1a+195
7976	BOT14.SG	BOT14	Botai Excavation 14, 1983	2018	DamgaardScience2018	Direct: IntCal20; R_combine	5337	102	3517-3111 calBCE (4603±40 BP) [R_combine: (4598±46 BP, UBA-32662); (4620±80 BP, OxA-4316)]	Kazakhstan_Botai_Eneolithic.SG	Botai	Kazakhstan	53.306	67.6482	Shotgun	2.96551	1089895	M	n/a (no relatives detected)	R1b1a1a1	K1b2
7977	BOT15.SG	BOT15	Botai Excavation 15	2014	DamgaardScience2018	Direct: IntCal20	5143	95	3345-3025 calBCE (4474±37 BP, UBA-32663)	Kazakhstan_Botai_Eneolithic.SG	Botai	Kazakhstan	53.306	67.6482	Shotgun	2.41349	1043877	M	n/a (no relatives detected)	N	R1b1
892	I0507	I0507	KzHS7, individual 1, Dali 1, burial 1	2019	NarasimhanPattersonScience2019	Direct: IntCal20	3668	61	1873-1622 calBCE (3420±30 BP, Beta-391199)	Kazakhstan_MLBA_Dali	Byan Zherek, eastern spur, Dali	Kazakhstan	45.1324	79.3644	1240K	2.114	857228	M	n/a (no relatives detected)	R1a1a1b2a2	U5a1a2a
23054	AKB001	AKB001	AKB001.A	2021	KrauseGnecchiRusconeSciAdv2021	Direct: IntCal20 (WARNING: Missing lab code)	2677	84	826-547 calBCE (2583±44 BP)	Kazakhstan_Tasmola_EIA	Central Kazakhstan, Akbeit I, mound 1	Kazakhstan	48.94	74.76	1240K	3.88821	998042	M	Central Kazakhstan, Akbeit I, mound 1 Family A (4 members) (1d: AKB001-NUR002 | 2d: AKB001-KSH001, AKB001-KSH003 | 2/3d: NUR002-KSH001, NUR002-KSH003)	R1a1a1b2a2a3b~	H6a1a
23084	BKT001	BKT001	BKT001.A	2021	KrauseGnecchiRusconeSciAdv2021	Direct: IntCal20 (WARNING: Missing lab code)	2587	80	776-486 calBCE (2493±32 BP)	Kazakhstan_Tasmola_EIA	Central Kazakhstan, Bektauata, mound 1	Kazakhstan	47.41	74.77	1240K	3.33391	955416	M	n/a (no relatives detected)	R1a1a1b2a2a3b~	C4a1b
23086	BRE002	BRE002	BRE002.A	2021	KrauseGnecchiRusconeSciAdv2021	Direct: IntCal20 (WARNING: Missing lab code)	2223	64	354-171 calBCE (2179±13 BP)	Kazakhstan_Berel_IA_o3	Central Kazakhstan, Berel Necropolis, mound 44	Kazakhstan	49.33	85.79	1240K	3.56897	964521	M	n/a (no relatives detected)	Q1b1a3a~	D4m2
23098	BRE014	BRE014	BRE014.A	2021	KrauseGnecchiRusconeSciAdv2021	Direct: IntCal20 (WARNING: Missing lab code)	1630	42	250-402 calCE (1733 ±18 BP)	Kazakhstan_Berel_IA_o3	Central Kazakhstan, Berel Necropolis, object 68, no. 1	Kazakhstan	49.33	85.79	1240K	3.50669	961006	M	n/a (no relatives detected)	R1a1a1b2a2a3c2~	A
23097	BRE013	BRE013	BRE013.A	2021	KrauseGnecchiRusconeSciAdv2021	Direct: IntCal20 (WARNING: Missing lab code)	1716	38	132-323 calCE (1821±21 BP)	Kazakhstan_Berel_IA	Central Kazakhstan, Berel Necropolis, object 68, no. 2	Kazakhstan	49.33	85.79	1240K	3.39051	962419	M	n/a (no relatives detected)	Q1b1a3	D4j8
23088	BRE004	BRE004	BRE004.A	2021	KrauseGnecchiRusconeSciAdv2021	Direct: IntCal20 (WARNING: Missing lab code)	1627	42	253-402 calCE (1728 ±13 BP)	Kazakhstan_Berel_IA	Central Kazakhstan, Berel Necropolis, object 69	Kazakhstan	49.33	85.79	1240K	3.5395	971084	M	n/a (no relatives detected)	Q1a2a1a~	A
23089	BRE005	BRE005	BRE005.A	2021	KrauseGnecchiRusconeSciAdv2021	Direct: IntCal20 (WARNING: Missing lab code)	1905	30	32 calBCE - 113 calCE (1975 ±13 BP)	Kazakhstan_Berel_IA	Central Kazakhstan, Berel Necropolis, object 80A/80E	Kazakhstan	49.33	85.79	1240K	3.50184	979582	M	n/a (no relatives detected)	Q1b1a3b1	J2b1a2a
23095	BRE011	BRE011	BRE011.A	2021	KrauseGnecchiRusconeSciAdv2021	Direct: IntCal20 (WARNING: Missing lab code)	1615	47	251-410 calCE (1720±25 BP)	Kazakhstan_Berel_IA	Central Kazakhstan, Berel Necropolis, object 90	Kazakhstan	49.33	85.79	1240K	2.70364	903251	M	n/a (no relatives detected)	Q1a2a1a~	W3a1
23066	BDY003	BDY003	BDY003.A	2021	KrauseGnecchiRusconeSciAdv2021	Direct: IntCal20 (WARNING: Missing lab code)	2123	79	349-52 calBCE (2137±27 BP)	Kyrgyzstan_Korgantas_IA_3	Central Kazakhstan, Bidayk, mound 3	Kazakhstan	49.33	75.12	1240K	0.452247	396623	M	n/a (no relatives detected)	R1a1a1b2a2a3b~	A8a1
23128	KKM001	KKM001	KKM001.A	2021	KrauseGnecchiRusconeSciAdv2021	Context: Historical - period (Tasmolinskaya culture)	2550	58	700-500 BCE	Kazakhstan_Tasmola_EIA	Central Kazakhstan, Karakemer, mound 3	Kazakhstan	48.94	79.27	1240K	3.57081	970553	M	n/a (no relatives detected)	R1a1a1b2a2a3b~	H15b1
23141	KSH003	KSH003	KSH003.A	2021	KrauseGnecchiRusconeSciAdv2021	Context: Historical - period (Tasmolinskaya culture)	2550	58	700-500 BCE	Kazakhstan_Tasmola_EIA_brother.KSH001	Central Kazakhstan, Karashoky I, mound 6	Kazakhstan	48.8	74.71	1240K	1.94791	817280	M	Central Kazakhstan, Akbeit I, mound 1 Family A (4 members) (1d: AKB001-NUR002 | 2d: AKB001-KSH001, AKB001-KSH003 | 2/3d: NUR002-KSH001, NUR002-KSH003)	R1a1a1b2a2a3b~	U5b2a1a2
23142	KSH004	KSH004	KSH004.A	2021	KrauseGnecchiRusconeSciAdv2021	Context: Historical - period (Tasmolinskaya culture)	2550	58	700-500 BCE	Kazakhstan_Tasmola_EIA	Central Kazakhstan, Karashoky VI, mound 1	Kazakhstan	48.8	74.71	1240K	2.61749	962729	M	n/a (no relatives detected)	R1a1a1b2a2a3b~	C4
23165	WAR001	WAR001	WAR001.A	2021	KrauseGnecchiRusconeSciAdv2021	Direct: IntCal20 (WARNING: Missing lab code)	2537	103	755-412 calBCE (2451±32 BP)	Kazakhstan_Tasmola_EIA	Central Kazakhstan, Kurgan 37 Warriors, mound 11	Kazakhstan	48.43	74.46	1240K	3.41816	969159	M	n/a (no relatives detected)	Q1b1b~	H2b
23151	NUR002	NUR002	NUR002.A	2021	KrauseGnecchiRusconeSciAdv2021	Direct: IntCal20 (WARNING: Missing lab code)	2596	71	778-541 calBCE (2504±27 BP)	Kazakhstan_Tasmola_EIA_1d.or.2d.rel.AKB001	Central Kazakhstan, Nurken Village, Nurken II, mound 1	Kazakhstan	49.11	75.16	1240K	1.5748	789326	M	Central Kazakhstan, Akbeit I, mound 1 Family A (4 members) (1d: AKB001-NUR002 | 2d: AKB001-KSH001, AKB001-KSH003 | 2/3d: NUR002-KSH001, NUR002-KSH003)	R1a1a1b2a2a3b~	H6a1b2
23160	TAL003	TAL003	TAL003.A	2021	KrauseGnecchiRusconeSciAdv2021	Context: Historical - period (Tasmolinskaya culture)	2550	58	700-500 BCE	Kazakhstan_Tasmola_EIA	Central Kazakhstan, Nurken Village, Taldy II, mound 4	Kazakhstan	49.09	75.85	1240K	3.01055	942357	M	Central Kazakhstan, Nurken Village, Taldy II, mound 4 Family A (2 members) (father-son: TAL003-TAL004)	R1a1a1b2a2a3b~	U5a1f1
23161	TAL004	TAL004	TAL004.A	2021	KrauseGnecchiRusconeSciAdv2021	Direct: IntCal20 (WARNING: Missing lab code)	2619	83	802-543 calBCE (2540±40 BP)	Kazakhstan_Tasmola_EIA_father.or.son.TAL003	Central Kazakhstan, Nurken Village, Taldy II, mound 5	Kazakhstan	49.09	75.85	1240K	2.47974	895833	M	Central Kazakhstan, Nurken Village, Taldy II, mound 4 Family A (2 members) (father-son: TAL003-TAL004)	R1a1a1b2a2a3b~	A
23162	TAL005	TAL005	TAL005.A	2021	KrauseGnecchiRusconeSciAdv2021	Direct: IntCal20 (WARNING: Missing lab code)	2618	75	789-549 calBCE (2529±23 BP)	Kazakhstan_Tasmola_EIA	Central Kazakhstan, Nurken Village, Taldy II, mound 8	Kazakhstan	49.09	75.85	1240K	2.12542	844745	M	n/a (no relatives detected)	C2a1a	H6a1b
13782	I11537_published	I11537	Chanchar, Kurgan 2	2019	NarasimhanPattersonScience2019	Direct: IntCal20	2554	99	752-417 calBCE (2455±20 BP, PSUAMS-5721)	Kazakhstan_IA_Chanchar_published	Chanchar	Kazakhstan	50.6687	57.7186	1240K	2.65204	709631	M	n/a (no relatives detected)	R1a1a1	U4a1
23119	KBO001	KBO001	KBO001.A	2021	KrauseGnecchiRusconeSciAdv2021	Direct: IntCal20 (WARNING: Missing lab code)	2297	58	403-231 calBCE (2292±24 BP)	Kazakhstan_Korgantas_IA	East Kazakhstan Region, Beskaragai District, Krivinka Village, Karaoba, mound 16	Kazakhstan	50.18	76.91	1240K	2.22364	908858	M	n/a (no relatives detected)	Q1b1a3	G2a1d2
23149	MMR001	MMR001	MMR001.A	2021	KrauseGnecchiRusconeSciAdv2021	Context: Historical - period	2500	87	700-400 BCE	Kazakhstan_TurkicPossible_EIA	East Kazakhstan Region, Katonkaragai District, Mayemer Village, left bank of Narym River, Mayemer II, mound 1	Kazakhstan	..	..	1240K	0.722096	551704	M	n/a (no relatives detected)	J1a2a1b1a~	C4a1a4a
23115	ESZ001	ESZ001	ESZ001.A	2021	KrauseGnecchiRusconeSciAdv2021	Direct: IntCal20 (WARNING: Missing lab code)	2612	74	789-546 calBCE (2525 ±25 BP)	Kazakhstan_Tasmola_Saka_IA	East Kazakhstan Region, Tarbagatai District, Elek Sazy Plateau, Eleke Sazy II, mound 4	Kazakhstan	49.52	77.82	1240K	3.84768	988605	M	East Kazakhstan Region, Tarbagatai District, Elek Sazy Plateau, Eleke Sazy II, mound 4 Family A (2 members) (siblings: ESZ001-ESZ003)	R1a1a1b2a2a3b~	J1b1a1e
23127	KKB002	KKB002	KKB002.A	2021	KrauseGnecchiRusconeSciAdv2021	Context: Historical - period	1250	58	600-800 CE	Kazakhstan_Sarmatian_Turk_IA	East Kazakhstan, Karakaba River Valley, Karakaba, mound 11	Kazakhstan	49.21	84.51	1240K	3.84954	989855	M	n/a (no relatives detected)	R1a1a1b2a2a3b~	C4a1a
23126	KKB001	KKB001	KKB001.A	2021	KrauseGnecchiRusconeSciAdv2021	Direct: IntCal20 (WARNING: Missing lab code)	1109	37	772-891 calCE (1185±18 BP)	Kazakhstan_Sarmatian_Turk_IA	East Kazakhstan, Karakaba River Valley, Karakaba, mound 9	Kazakhstan	49.21	84.51	1240K	3.42556	967164	M	n/a (no relatives detected)	J2a2a1a1a~	T2c1
13783	I11540_published	I11540	Georgievsky bugor, Burial 3	2019	NarasimhanPattersonScience2019	Direct: IntCal20	1723	35	131-318 calCE (1825±20 BP, PSUAMS-5723)	Kazakhstan_LIA_Georgievsky_published	Georgievsky Bugor	Kazakhstan	50.4501	57.0401	1240K	2.79886	720396	M	n/a (no relatives detected)	R1a1a1b2a2a1d1~	A1a
13786	I11541_published	I11541	Georgievsky bugor, Burial 8	2019	NarasimhanPattersonScience2019	Direct: IntCal20	3684	55	1872-1636 calBCE (3430±20 BP, PSUAMS-5724)	Kazakhstan_Georgievsky_MBA_published	Georgievsky Bugor	Kazakhstan	50.4501	57.0401	1240K	1.11976	608935	M	Georgievsky bugor Family A (2 members) (siblings: I26297-I11541)	R1a1a1b2a2	N1a1a1a1
1585	IS2.SG	I3752	IS2	2017	UnterlanderNatureCommunications2017	Direct: IntCal20	2603	69	777-547 calBCE (2515±20 BP, PSUAMS-2539)	Kazakhstan_IA_Saka_dup.I3752.SG	Izmaylovka Kurgan, East Kazakhstan	Kazakhstan	50.3	81.4333	Shotgun	0.13	143975	M	n/a (no relatives detected)	Q1b1a3a1~	HV_CRS
6506	I4568	I4568	KZ-KAR-006, Kairan I, Enclosure 11, Grave 3	2019	NarasimhanPattersonScience2019	Direct: IntCal20	3631	38	1743-1623 calBCE (3395±20 BP, PSUAMS-2546)	Kazakhstan_MLBA_Kairan	Kairan	Kazakhstan	48.7418	76.9957	1240K	0.199563	205840	M	n/a (no relatives detected)	R1a1a1	H6a1a
15685	I4567_published	I4567	KZ-KAN-006	2019	NarasimhanPattersonScience2019	Direct: IntCal20	3626	37	1742-1621 calBCE (3390±20 BP, PSUAMS-2545)	Kazakhstan_MLBA_Kairan_published	Kairan	Kazakhstan	48.7418	76.9957	1240K	0.183085	193136	M	n/a (no relatives detected)	R1a1a1	U4a1
8081	Damgaard2018Yamnaya.SG	Yamnaya	Kurgan 1, 2	2018	DamgaardScience2018	Direct: IntCal20	4890	44	3016-2885 calBCE (4315±34 BP, UBA-32667)	Kazakhstan_EBA_Yamnaya.SG	Karagash	Kazakhstan	49.1342	75.8518	Shotgun	25.2	1149631	M	n/a (no relatives detected)	R1b1a1b1b3	R1a1a
2002	I4262	I4262	KZ-KAR-002, Karagash 1994, КВ. 4Г. Grave 3	2019	NarasimhanPattersonScience2019	Direct: IntCal20	3743	54	1881-1693 calBCE (3465±25 BP, PSUAMS-2122)	Kazakhstan_MLBA_Karagash	Karagash 2	Kazakhstan	48.7818	76.453	1240K	3.111	763181	M	Kazakhstan, Karagash 2 Family A (2 members) (I4778 and I4262 are father and son (but order unknown))	R1a1a1b2a2	K1a+195
2003	I4263	I4263	KZ-KAR-004, Karagash 1994, КВ. 1A. Grave 1	2019	NarasimhanPattersonScience2019	Direct: IntCal20	3658	53	1867-1625 calBCE (3415±25 BP, PSUAMS-2123)	Kazakhstan_MLBA_Karagash	Karagash 2	Kazakhstan	48.7818	76.453	1240K	1.085	490692	M	n/a (no relatives detected)	R1a1a1b2a2a1d~	U5a1d2b
2373	I4778	I4778	KZ-KAR-003, KV. 1V, Grave 2, 1994	2019	NarasimhanPattersonScience2019	Direct: IntCal20	3562	46	1729-1538 calBCE (3345±20 BP, PSUAMS-2611)	Kazakhstan_MLBA_Karagash_father.or.son.I4262	Karagash 2	Kazakhstan	48.7818	76.453	1240K	2.107	699818	M	Kazakhstan, Karagash 2 Family A (2 members) (I4778 and I4262 are father and son (but order unknown))	R1a1a1b2a2	H7b
2292	I4322	I4322	KZ-KAZ-005, Kazakh Mys 2015, Area 1, Grave 1	2019	NarasimhanPattersonScience2019	Direct: IntCal20	3484	33	1612-1465 calBCE (3270±20 BP, PSUAMS-2544)	Kazakhstan_MLBA_KazakhMys	Kazakh Mys	Kazakhstan	46.9479	79.9881	1240K	0.841	508915	M	n/a (no relatives detected)	R1a1a1	U2e1h
2377	I4783	I4783	KZ-KAZ-006, Kazakh Mys 2015, Area 3, Grave 1	2019	NarasimhanPattersonScience2019	Direct: IntCal20	3456	29	1600-1447 calBCE (3250±20 BP, PSUAMS-2612)	Kazakhstan_MLBA_KazakhMys	Kazakh Mys	Kazakhstan	46.9479	79.9881	1240K	2.431	716800	M	n/a (no relatives detected)	R1a1a1b2a2a3~	H1
10057	I11734	I11734	Kumsay (Kyryk Oba), Kurgan 4, Burial 1, skeleton 2	2019	NarasimhanPattersonScience2019	Direct: IntCal20	4918	37	3024-2908 calBCE (4360±20 BP, PSUAMS-4619)	Kazakhstan_Kumsay_EBA	Kumsay, Kyirik Oba	Kazakhstan	49.49	58.51	1240K	0.878909	568425	M	Kumsay, Kyryk Oba Family A (6 members) (2d: I26227-I11732, I26227-I11501, I26227-I11531, I26227-I11734, I11732-I26224 | 2/3d: I11501-I11531, I11501-I11732, I11501-I11734, I11531-I11732, I11531-I11734, I11732-I11734)	Q1b2b1b~	U4a
2378	I4784	I4784	KZ-KUZ-001, Grave 46	2019	NarasimhanPattersonScience2019	Direct: IntCal20	3508	32	1613-1508 calBCE (3290±20 BP, PSUAMS-2613)	Kazakhstan_MLBA_Kyzlbulak_o1	Kyzyl Bulak 1	Kazakhstan	43.2465	77.8138	1240K	4.481	776266	M	n/a (no relatives detected)	Q1b2b1b2a~	G2a1
116	I6789	I6789	Tomsk_4335, inventory number 4335	2019	NarasimhanPattersonScience2019	Direct: IntCal20	3732	57	1879-1691 calBCE (3455±20 BP, PSUAMS-2922)	Kazakhstan_Maitan_MLBA_Alakul	Maitan	Kazakhstan	50.09	74.44	1240K	3.77748	825701	M	n/a (no relatives detected)	R1a1a1b2a2a3~	T1a1
120	I6793	I6793	Tomsk_4346, inventory number 4346	2019	NarasimhanPattersonScience2019	Direct: IntCal20	3631	38	1743-1623 calBCE (3395±20 BP, PSUAMS-2925)	Kazakhstan_Maitan_MLBA_Alakul	Maitan	Kazakhstan	50.09	74.44	1240K	4.05797	836120	M	n/a (no relatives detected)	R1a1a1b2a2a3~	HV6
121	I6794	I6794	Tomsk_4347, inventory number 4347	2019	NarasimhanPattersonScience2019	Direct: IntCal20	3715	59	1876-1687 calBCE (3445±20 BP, PSUAMS-2926)	Kazakhstan_Maitan_MLBA_Alakul	Maitan	Kazakhstan	50.09	74.44	1240K	4.08714	844816	M	n/a (no relatives detected)	R1a1a1b2a2	U4b1a1a1
23049	AIG001	AIG001	AIG001.A	2021	KrauseGnecchiRusconeSciAdv2021	Context: Historical - period (Savromo-Sarmatian period)	2350	58	500-300 BCE	Kazakhstan_Sarmatian_IA	Mangistau Region, Tupkaragan District, Taushyk Village, Aigirly Sanctuary	Kazakhstan	43.7	51.33	1240K	0.049583	54671	M	n/a (no relatives detected)	P1~	U4a1
23050	AIG002	AIG002	AIG002.A	2021	KrauseGnecchiRusconeSciAdv2021	Context: Historical - period (Savromo-Sarmatian period)	2350	58	500-300 BCE	Kazakhstan_Sarmatian_IA	Mangistau Region, Tupkaragan District, Taushyk Village, Aigirly Sanctuary	Kazakhstan	43.7	51.33	1240K	0.196901	198941	M	n/a (no relatives detected)	R1a1a1	D4j3a
23052	AIG005	AIG005	AIG005.A	2021	KrauseGnecchiRusconeSciAdv2021	Direct: IntCal20 (WARNING: Missing lab code)	1790	34	81-220 calCE (1889±22 BP)	Kazakhstan_Sarmatian_IA_o4	Mangistau Region, Tupkaragan District, Taushyk Village, Aigirly Sanctuary	Kazakhstan	43.7	51.33	1240K	0.093513	99756	M	n/a (no relatives detected)	R1b1a1b	K2a5b
23053	AIG006	AIG006	AIG006.A	2021	KrauseGnecchiRusconeSciAdv2021	Context: Historical - period (Savromo-Sarmatian period)	2350	58	500-300 BCE	Kazakhstan_Sarmatian_IA	Mangistau Region, Tupkaragan District, Taushyk Village, Aigirly Sanctuary	Kazakhstan	43.7	51.33	1240K	0.127932	135102	M	n/a (no relatives detected)	R1a1a1	U5a1g1
10044	I11735	I11735	Mereke, Kurgan 1, Burial 2 (added)	2019	NarasimhanPattersonScience2019	Direct: IntCal20	4328	51	2460-2296 calBCE (3885±20 BP, PSUAMS-4901)	Kazakhstan_Mereke_MBA	Mereke, Taskala district, Zapadno-Kazahstanskaya Oblast	Kazakhstan	50.7702	49.34	1240K	4.72492	784061	M	n/a (no relatives detected)	N	I1b
10059	I11737	I11737	Mereke, Kurgan 1, Burial 10	2019	NarasimhanPattersonScience2019	Direct: IntCal20	4046	45	2197-2032 calBCE (3710±20 BP, PSUAMS-4902)	Kazakhstan_Mereke_MBA	Mereke, Taskala district, Zapadno-Kazahstanskaya Oblast	Kazakhstan	50.7702	49.34	1240K	4.0108	751099	M	n/a (no relatives detected)	N	U5a1b
110	I6708	I6708	StPet37, collection 6095, kurgan 9	2019	NarasimhanPattersonScience2019	Direct: IntCal20	4042	43	2196-2029 calBCE (3705±20 BP, PSUAMS-2916)	Kazakhstan_Kanai_MBA	Northeastern Kazakhstan, Kanai Cemetery	Kazakhstan	48.8327	83.9097	1240K	0.126689	134217	M	n/a (no relatives detected)	C2a1	T
14784	MJ-53.SG	MJ-53	UT-7-17	2019	JarveCurrentBiology2019	Direct (WARNING MISSING LAB CODE): IntCal20	2246	59	393-206 calBCE (2255±30 BP, Poz-)	Kazakhstan_Central_Tasmola_o2.SG	Nurken-2, Mound 6	Kazakhstan	49.1122	75.1556	Shotgun	0.018678	22111	M	n/a (no relatives detected)	R1b	U5b2b
1677	I3788	I3788	BI (XIII-XI BCE) No21	2019	NarasimhanPattersonScience2019	Direct: IntCal20	3536	35	1675-1532 calBCE (3330±20 BP, PSUAMS-2499)	Kazakhstan_MLBA_OyDzhaylau	Oy-Dzhaylau III	Kazakhstan	42.6894	73.1175	1240K	0.339	298074	M	n/a (no relatives detected)	R1a1a1	U4b1a1a
1679	I3860	I3860	BI No 20, Grave 24, Section D-4	2019	NarasimhanPattersonScience2019	Direct: IntCal20	3603	41	1739-1546 calBCE (3365±20 BP, PSUAMS-2492)	Kazakhstan_MLBA_OyDzhaylau_o	Oy-Dzhaylau III	Kazakhstan	42.6894	73.1175	1240K	0.264	234601	M	n/a (no relatives detected)	R1a1a1	R1b1
5183	I4790	I4790	KZ-DJA-004, Oy-Dzhaylau 7a, Grave 7 (Construction 3)	2019	NarasimhanPattersonScience2019	Direct: IntCal20	3425	22	1516-1436 calBCE (3220±20 BP, PSUAMS-2547)	Kazakhstan_MLBA_OyDzhaylau	Oy-Dzhaylau III	Kazakhstan	42.6894	73.1175	1240K	4.334	833518	M	Kazakhstan, Oy-Dzhaylau III Family A (2 members) (I4790 and I4791 are 2nd or 3rd degree relative)	R1a1a1b2a2	W1
5184	I4791	I4791	KZ-DJA-006, Oy-Dzhaylau 7, Grave 5 (Construction 3)	2019	NarasimhanPattersonScience2019	Direct: IntCal20	3449	28	1539-1446 calBCE (3245±20 BP, PSUAMS-2548)	Kazakhstan_MLBA_OyDzhaylau	Oy-Dzhaylau III	Kazakhstan	42.6894	73.1175	1240K	0.116	121496	M	Kazakhstan, Oy-Dzhaylau III Family A (2 members) (I4790 and I4791 are 2nd or 3rd degree relative)	R1a1a1b2a2	J1b1a1
23144	KYZ001	KYZ001	KYZ001.A	2021	KrauseGnecchiRusconeSciAdv2021	Direct: IntCal20 (WARNING: Missing lab code)	2475	99	747-402 calBCE (2421±29 BP)	Kazakhstan_Tasmola_EIA	Pavlodar Region, Bayanaul District, Kyzylshilik, mound 2	Kazakhstan	50.42	75.91	1240K	3.20115	965946	M	n/a (no relatives detected)	R1a1a1b2a2a3b~	D4i
126	I6799	I6799	Tomsk_4371, inventory number 4371	2019	NarasimhanPattersonScience2019	Direct: IntCal20	3715	59	1876-1687 calBCE (3445±20 BP, PSUAMS-2981)	Kazakhstan_MLBA_Alakul_Satan	Satan	Kazakhstan	49.12	75.81	1240K	3.78422	867812	M	n/a (no relatives detected)	R1a1a1b2a2a~	T1a1
6878	I10111	I10111	Tomsk_4377, inventory number 4377	2019	NarasimhanPattersonScience2019	Direct: IntCal20	3396	27	1498-1409 calBCE (3165±20 BP, PSUAMS-6971)	Kazakhstan_Shoendykol_MLBA_Fedorovo	Shoendykol	Kazakhstan	50.82	75.6	1240K	4.66962	820846	M	n/a (no relatives detected)	R1a1a1b2a2	U2e1h
6879	I10112	I10112	Tomsk_4379, inventory number 4379	2019	NarasimhanPattersonScience2019	Direct: IntCal20	3497	34	1613-1503 calBCE (3280±20 BP, PSUAMS-6929)	Kazakhstan_Shoendykol_MLBA_Fedorovo	Shoendykol	Kazakhstan	50.82	75.6	1240K	4.76118	826459	M	n/a (no relatives detected)	R1a1a1b2a2	H2a1a
23130	KNT001	KNT001	KNT001.A	2021	KrauseGnecchiRusconeSciAdv2021	Direct: IntCal20 (WARNING: Missing lab code)	1641	37	249-375 calCE (1741 ±14 BP)	Kazakhstann_OtrarCulture_LIA	South Kazakhstan, Otrar, Konyrtobe Burial Ground, mound 1	Kazakhstan	41.41	68.8	1240K	2.62668	901474	M	n/a (no relatives detected)	E1b1b1a1b1a6a1~	I1c1
23132	KNT003	KNT003	KNT003.A	2021	KrauseGnecchiRusconeSciAdv2021	Context: Historical - period (Otyrar culture)	1650	115	100-500 CE	Kazakhstann_OtrarCulture_LIA	South Kazakhstan, Otrar, Konyrtobe Burial Ground, mound 1	Kazakhstan	41.41	68.8	1240K	2.92639	951030	M	n/a (no relatives detected)	J2a1a4b	W3a1
23133	KNT004	KNT004	KNT004.A	2021	KrauseGnecchiRusconeSciAdv2021	Direct: IntCal20 (WARNING: Missing lab code)	1653	28	242-342 calCE (1762 ±14 BP)	Kazakhstann_OtrarCulture_LIA_o	South Kazakhstan, Otrar, Konyrtobe Burial Ground, mound 1	Kazakhstan	41.41	68.8	1240K	3.10529	941801	M	n/a (no relatives detected)	D1a1a1a	HV18
23134	KNT005	KNT005	KNT005.A	2021	KrauseGnecchiRusconeSciAdv2021	Direct: IntCal20 (WARNING: Missing lab code)	1622	43	255-402 calCE (1724±12 BP)	Kazakhstann_OtrarCulture_LIA_o	South Kazakhstan, Otrar, Konyrtobe Burial Ground, mound 1	Kazakhstan	41.41	68.8	1240K	3.28923	962209	M	n/a (no relatives detected)	L1a	U5a1a1
14782	MJ-51.SG	MJ-51	UT-17-17	2019	JarveCurrentBiology2019	Direct (WARNING MISSING LAB CODE): IntCal20	2587	79	775-486 calBCE (2490±30 BP, Poz-)	Kazakhstan_Central_Saka.SG_father.or.son.DA13.SG	Taldy-2, Mound 4	Kazakhstan	49.0981	75.8431	Shotgun	0.072367	82821	M	Kazakhstan Family C (2 members) (MJ-51 and DA13 are father and son)	R1a1a1a2~	U5a1f1
7850	DA124.SG	DA124	CGG_2_016122, IS5, Issyk City, Tian Shan	2018	DamgaardNature2018	Direct: IntCal20	1245	42	648-775 calCE (1332±32 BP, UBA-31226)	Kazakhstan_Medieval_Nomad.SG	Tian Shan, Central Steppe	Kazakhstan	43.3711	77.4389	Shotgun	0.275	195849	M	n/a (no relatives detected)	J2a2a1a1a~	HV19
7851	DA125.SG	DA125	CGG_2_016123, IS6, Kok-Mardan, Issyk, Tian Shan	2018	DamgaardNature2018	Direct: IntCal20	1688	44	134-340 calCE (1804±28 BP, UBA-31227)	Kazakhstan_Kangju.SG	Tian Shan, Central Steppe	Kazakhstan	42.5931	68.0506	Shotgun	0.212	163167	M	n/a (no relatives detected)	T1a3b2	U2e2a1
7852	DA126.SG	DA126	CGG_2_016124, IS7, Almaly, Kurgan 1, Object 1, Issyk, Tian Shan	2018	DamgaardNature2018	Direct: IntCal20	991	44	890-1025 calCE (1078±37 BP, UBA-31228)	Kazakhstan_Medieval_Nomad.SG	Tian Shan, Central Steppe	Kazakhstan	43.385	77.5411	Shotgun	0.253	194733	M	n/a (no relatives detected)	R1a1a1b2a2b1a	F2c1
7853	DA127.SG	DA127	CGG_2_016125, IS8, Aktas, Issyk, Tian Shan	2018	DamgaardNature2018	Direct: IntCal20	1616	64	214-528 calCE (1722±55 BP, UBA-31229)	Kazakhstan_TianShan_Hun_o.SG	Tian Shan, Central Steppe	Kazakhstan	42.9906	79.3692	Shotgun	0.501	372899	M	n/a (no relatives detected)	Q2b2a	D4b1a2a1
7855	DA129.SG	DA129	CGG_2_016127, IS10, Kyzylasker, Object 1, Issyk Tian Shan	2018	DamgaardNature2018	Direct: IntCal20	2333	81	539-208 calBCE (2324±42 BP, UBA-31231)	Kazakhstan_Nomad_IA.SG	Tian Shan, Central Steppe	Kazakhstan	43.14	76.2253	Shotgun	1.102	666367	M	n/a (no relatives detected)	R1a1a1b2a2a1c3a1~	W3b
7856	DA130.SG	DA130	CGG_2_016128, IS11, Ornek, Object 1, Kurgan 2, Issyk Tian Shan	2018	DamgaardNature2018	Direct: IntCal20	2221	60	373-171 calBCE (2199±32 BP, UBA-31232)	Kazakhstan_TianShan_Saka.SG	Tian Shan, Central Steppe	Kazakhstan	43.3686	77.4267	Shotgun	0.107	70960	M	n/a (no relatives detected)	R1a1a	G2a1
7859	DA13.SG	DA13	CGG_2_015470, KG38, Taldy 2, Kurgan 5, Karkarali	2018	DamgaardNature2018	Direct: IntCal20	2568	91	767-422 calBCE (2471±31 BP, UBA-31138)	Kazakhstan_Central_Saka.SG	Tian Shan, Central Steppe	Kazakhstan	49.0606	75.5032	Shotgun	1.544	835723	M	Kazakhstan Family C (2 members) (MJ-51 and DA13 are father and son)	R1a1a1b2a2a3b~	A+152+16362+16189
7867	DA15.SG	DA15	CGG_2_015472, KG40, Karasjoky 6, Kurgan 1, Karkarali	2018	DamgaardNature2018	Direct: IntCal20	2557	99	769-418 calBCE (2470±43 BP, UBA-31140)	Kazakhstan_Central_Saka.SG	Tian Shan, Central Steppe	Kazakhstan	48.4822	74.4237	Shotgun	0.247	203957	M	n/a (no relatives detected)	R1a1a1	C4d
7872	DA16.SG	DA16	CGG_2_015473, KG41, Nazar 2, Kurgan 1, Karkarali	2018	DamgaardNature2018	Direct: IntCal20	2553	98	756-416 calBCE (2459±28 BP, UBA-31141)	Kazakhstan_Central_Saka.SG	Tian Shan, Central Steppe	Kazakhstan	48.4883	74.4255	Shotgun	1.046	668767	M	n/a (no relatives detected)	R1a1a1b2a2a3b~	U2e1'2'3
7875	DA179.SG	DA179	CGG_2_016112, Kar17, Nurataldy 2, kurgan 2	2018	DamgaardNature2018	Context: Archaeological - Period	850	58	1000-1200 CE	Kazakhstan_Kipchak1.SG	Tian Shan, Central Steppe	Kazakhstan	49.0436	73.6211	Shotgun	1.523	757213	M	n/a (no relatives detected)	G2a2b2a1a1a1b3~	D4
7876	DA17.SG	DA17	CGG_2_015474, KG42, Birlik, Kurgan 12, Bajanaul	2018	DamgaardNature2018	Direct: IntCal20	2704	64	810-572 calBCE (2577±30 BP, UBA-31142)	Kazakhstan_CentralSaka_o2.SG	Tian Shan, Central Steppe	Kazakhstan	51.0837	75.4276	Shotgun	0.27	222700	M	n/a (no relatives detected)	R1a1a1b2a2	H10
7887	DA19.SG	DA19	CGG_2_015361, PD51, Karaterekh, Burial 1, Maiskij rajon	2018	DamgaardNature2018	Direct: IntCal20	2631	87	810-542 calBCE (2555±46 BP, UBA-31144)	Kazakhstan_CentralSaka_o2.SG	Tian Shan, Central Steppe	Kazakhstan	43.0686	68.2489	Shotgun	0.469	324468	M	n/a (no relatives detected)	E1b1b1b2a1	U7a4
7893	DA206.SG	DA206	CGG_2_019104, Konyrtobe burial site, kurgan 1, grave 19, Konyrtobe burial site, kurgan 1, grave 19	2018	DamgaardNature2018	Direct: IntCal20	1697	67	124-375 calCE (1805±49 BP, UBA-33606)	Kazakhstan_Kangju_o3.SG	Tian Shan, Central Steppe	Kazakhstan	42.9019	68.2489	Shotgun	1.995	907665	M	n/a (no relatives detected)	R1a1a1b2a2a3~	HV13b
7894	DA207.SG	DA207	CGG_2_019105, Konyrtebe settlement, Skeleton 3, Konyrtebe settlement, Skeleton 3	2018	DamgaardNature2018	Context: Archaeological - Period	200	58	1650-1850 CE	Kazakhstan_His.SG	Tian Shan, Central Steppe	Kazakhstan	43.0686	68.2489	Shotgun	0.07	55150	M	n/a (no relatives detected)	R1a1a1	H2a
7895	DA208.SG	DA208	CGG_2_019106, Konyrtebe settlement, Skeleton 2, Konyrtebe settlement, Skeleton 2	2018	DamgaardNature2018	Context: Archaeological - Period	200	58	1650-1850 CE	Kazakhstan_His.SG	Tian Shan, Central Steppe	Kazakhstan	43.0686	68.2489	Shotgun	0.063	54161	M	n/a (no relatives detected)	J1	H1
7896	DA20.SG	DA20	CGG_2_015364, PD57, Kurgan Sjiderti 17, Burial 1, Sjiderte, Pavlodar	2018	DamgaardNature2018	Direct: IntCal20	2224	55	366-176 calBCE (2203±27 BP, UBA-31145)	Kazakhstan_Nomad_Hun_Sarmatian.SG	Tian Shan, Central Steppe	Kazakhstan	51.6397	74.6719	Shotgun	0.517	389842	M	n/a (no relatives detected)	Q1b1a3a~	C4a1a+195
7900	DA223.SG	DA223	CGG_2_019126, Turgen 2 burial site, Turgen 2 burial site	2018	DamgaardNature2018	Direct: IntCal20	2311	57	414-211 calBCE (2310±31 BP, UBA-33604)	Kazakhstan_Wusun.SG	Tian Shan, Central Steppe	Kazakhstan	43.0686	68.2489	Shotgun	2.757	997499	M	n/a (no relatives detected)	R1a1a1	J1c5a
7904	DA228.SG	DA228	CGG_2_019132, Bt, 2015, area 1, element 1, layer 3, skeleton 6, Bt, 2015, area 1, element 1, layer 3, skeleton 6	2018	DamgaardNature2018	Context: Archaeological - Period	1350	173	300-900 CE	Kazakhstan_Turk.SG	Tian Shan, Central Steppe	Kazakhstan	43.0686	68.2489	Shotgun	2.635	1006553	M	n/a (no relatives detected)	O1b1a1b1a1b1	A15c
7908	DA23.SG	DA23	CGG_2_015425, KS57, Lisakovsk I, Kipchak	2018	DamgaardNature2018	Direct: IntCal20	840	47	1036-1206 calCE (920±25 BP, UBA-31146)	Kazakhstan_Kipchak2.SG	Tian Shan, Central Steppe	Kazakhstan	52.6925	62.6472	Shotgun	2.05	910754	M	n/a (no relatives detected)	C2a1a	F1b1b
7911	DA27.SG	DA27	CGG_2_015429, KS61, Halvay, Kurgan 3, 3A, Kostanay	2018	DamgaardNature2018	Direct: IntCal20	1508	58	265-539 calCE (1641±33 BP, UBA-31149)	Kazakhstan_Nomad_Hun_Sarmatian.SG	Tian Shan, Central Steppe	Kazakhstan	52.8369	62.8936	Shotgun	1.998	883691	M	n/a (no relatives detected)	R1a1a1	C4b1
7912	DA28.SG	DA28	CGG_2_015430, KS62, Karasuyr, Burial 2, Bedpakdala, Karasuyr	2018	DamgaardNature2018	Context: Archaeological - Period	550	115	1200-1600 CE	Kazakhstan_GoldenHordeAsian.SG	Tian Shan, Central Steppe	Kazakhstan	43.0686	68.2489	Shotgun	3.958	1077230	M	n/a (no relatives detected)	C2a1a3a	D4m2
7913	DA29.SG	DA29	CGG_2_015431, KS63, Karasuyr, Burial 5, Bedpakdala, Karasuyr	2018	DamgaardNature2018	Context: Archaeological - Period	550	115	1200-1600 CE	Kazakhstan_GoldenHordeEuro.SG	Tian Shan, Central Steppe	Kazakhstan	43.0686	68.2489	Shotgun	1.115	664987	M	n/a (no relatives detected)	R1a1a1b1a2a1a1a1~	I1b
7915	DA30.SG	DA30	CGG_2_015432, KS64, Naurzum, Kurgan (3), Naurzumskijzapobednik	2018	DamgaardNature2018	Direct: IntCal20	1948	45	96 calBCE - 114 calCE (2013±32 BP, UBA-31152)	Kazakhstan_Sarmatian.SG	Tian Shan, Central Steppe	Kazakhstan	51.695	65.6714	Shotgun	1.181	580940	M	n/a (no relatives detected)	I2a1b1a2a1a1	U4a2
7960	DA87.SG	DA87	CGG_2_016387, Pav 1, Grigorjevka 4, Burial 1, Pavlodar	2018	DamgaardNature2018	Direct: IntCal20	1259	49	605-775 calCE (1352±45 BP, UBA-31205)	Kazakhstan_Kimak.SG	Tian Shan, Central Steppe	Kazakhstan	52.6431	76.7106	Shotgun	0.269	205706	M	n/a (no relatives detected)	R1b1a1a1a	A+152+16362
7961	DA89.SG	DA89	CGG_2_016393, Pav7, Berygavoya, 1991, Pavlodar	2018	DamgaardNature2018	Direct: IntCal20	1231	47	645-822 calCE (1315±45 BP, UBA-31206)	Kazakhstan_Turk.SG	Tian Shan, Central Steppe	Kazakhstan	43.0686	68.2489	Shotgun	0.381	228917	M	n/a (no relatives detected)	R1a1a2~	A14
7963	DA92.SG	DA92	CGG_2_016402, Pav 16, Kenjekol, Karjer, excavation 2010, Pavlodar	2018	DamgaardNature2018	Direct: IntCal20	1899	63	51 calBCE - 204 calCE (1972±47 BP, UBA-31207)	Kazakhstan_Nomad_IA.SG	Tian Shan, Central Steppe	Kazakhstan	52.1739	77.0397	Shotgun	0.367	288176	M	n/a (no relatives detected)	R1b1a1a1b	J1b1a1+146
7964	DA93.SG	DA93	CGG_2_016411, Pav 25, Spartak, kurgan 1, burial 4, Pavlodar	2018	DamgaardNature2018	Direct: IntCal20	1126	72	678-975 calCE (1203±50 BP, UBA-31208)	Kazakhstan_Medieval_Nomad.SG	Tian Shan, Central Steppe	Kazakhstan	43.0686	68.2489	Shotgun	1.456	779820	M	n/a (no relatives detected)	R1b1a1a1a	D4j8
7965	DA94.SG	DA94	CGG_2_016412, Pav 26, Spartak, kurgan 1, burial 5, Pavlodar	2018	DamgaardNature2018	Context: Archaeological - Period	1000	202	600-1300 CE	Kazakhstan_Medieval_Nomad.SG	Tian Shan, Central Steppe	Kazakhstan	43.0686	68.2489	Shotgun	0.288	217735	M	n/a (no relatives detected)	R1a1a	Z1a1
7966	DA95.SG	DA95	CGG_2_016417, Pav 31, Gregorievka excavated year 2000, Pavlodar	2018	DamgaardNature2018	Direct: IntCal20	1596	61	241-530 calCE (1697±45 BP, UBA-31209)	Kazakhstan_Nomad_HP.SG	Tian Shan, Central Steppe	Kazakhstan	52.6181	76.7494	Shotgun	1.998	870362	M	n/a (no relatives detected)	N1a1a1a1a3a2	D4b1
7901	DA224.SG	I10141	KZ-BES-002, CGG_2_019168, Besynshitobe, excavation 1, layer 3, grave 3 with knife, year 2015, Besynshitobe, excavation 1, layer 3, grave 3 with knife, year 2015	2018	DamgaardNature2018	Direct: IntCal20; R_combine	1627	43	252-402 calCE (1729±15 BP) [R_Combine: (1685±39 BP, UBA-33603); (1735±15 BP, PSUAMS-9160)]	Kazakhstan_Turk_published_LateSarmatian_probable.SG	Tian Shan, Central Steppe, Becentshitobe	Kazakhstan	43.0686	68.2489	Shotgun	0.96	589220	M	n/a (no relatives detected)	R1a1a1b2a2b2b~	H2a
7890	DA203.SG	I25911	CGG_2_019094, Cemetery Butakty 1, grave 25, Cemetery Butakty 1, grave 25	2018	DamgaardNature2018	Context: Archaeological - Period	1000	87	800-1100 CE	Kazakhstan_SouthEast_Karakhanid_brother.I25993_dup.I25911.SG	Tian Shan, Central Steppe, Butakty	Kazakhstan	43.2025	76.9817	Shotgun	0.71	462199	M	Kazakhstan cross-site Family A (3 members) (brothers: I25993-I25911/DA203.SG | 2d: I25993-I12113/DA204.SG, I12113/DA204.SG-I25911/DA203.SG)	J2a1a4b	G2a2
7891	DA204.SG	I12113	CGG_2_019095, Butakty 1, grave 34, Butakty 1, grave 34	2018	DamgaardNature2018	Direct: IntCal20; R_combine	1017	30	886-979 calCE (1135±15 BP, PSUAMS-9325); 885-1025 calCE (1089±38 BP, UBA-33607)	Kazakhstan_Karakhanid.SG	Tian Shan, Central Steppe, Butakty	Kazakhstan	43.2025	76.9817	Shotgun	1.027	623431	M	Kazakhstan cross-site Family A (3 members) (brothers: I25993-I25911/DA203.SG | 2d: I25993-I12113/DA204.SG, I12113/DA204.SG-I25911/DA203.SG)	J2a1a4b	A+152+16362+16189
7899	DA222.SG	I12117	CGG_2_019123, Butakty 1 settlement, Butakty 1 settlement	2018	DamgaardNature2018	Context: Archaeological - Period	1100	58	750-950 CE	Kazakhstan_Karluk_1.SG	Tian Shan, Central Steppe, Butakty	Kazakhstan	43.2025	76.9817	Shotgun	3.404	1068015	M	Kazakhstan, Butakty Family A (2 members) (I12115 and I12117 are 2nd or 3rd degree relatives)	J2a1a4b	A+152+16362
7906	DA230.SG	I12116	CGG_2_019142, Butakty 1 settlement, Butakty 1 settlement	2018	DamgaardNature2018	Direct: IntCal20	883	45	995-1153 calCE (990±20 BP, PSUAMS-8993)	Kazakhstan_Karluk_2.SG	Tian Shan, Central Steppe, Butakty	Kazakhstan	43.2025	76.9817	Shotgun	1.275	727065	M	n/a (no relatives detected)	J2a1a4b	F1b1e
7905	DA229.SG	I10514	CGG_2_019114, Kaynar Bulak 2 burial site, mound 11, skeleton 2 , Kaynar Bulak 2 burial site, mound 11, skeleton 2	2018	DamgaardNature2018	Direct: IntCal20	1765	32	129-235 calCE (1855±20 BP, PSUAMS-9247)	Kazakhstan_Kangju_o1.SG	Tian Shan, Central Steppe, Karatuma, Kaynar Bulak 2	Kazakhstan	42.4597	69.6997	Shotgun	0.732	468786	M	n/a (no relatives detected)	R1a1a1b2a2b1d1~	A8a1
7898	DA221.SG	I7110	KZ-KR-005	2018	DamgaardNature2018	Direct: IntCal20; R_combine	2563	97	752-419 calBCE (2457±18 BP) [R_combine: (2526±40 BP, UBA-33605); (2440±20 BP, PSUAMS-3733)]	Kazakhstan_IA_Saka_dup.I7110.SG	Tian Shan, Central Steppe, Kargaly 1	Kazakhstan	43.1822	76.4131	Shotgun	2.978	1031510	M	n/a (no relatives detected)	Q1b1a3a1~	J1b1a1
7897	DA220.SG	I10519	CGG_2_019111, Turgen 2 burial site, Turgen 2 burial site	2018	DamgaardNature2018	Context: Archaeological - Period	2201	144	500-1 BCE	Kazakhstan_Wusun.SG	Tian Shan, Central Steppe, Turgen-2	Kazakhstan	43.0686	68.2489	Shotgun	0.41	328738	M	n/a (no relatives detected)	N	HV6
23109	CLK001	CLK001	CLK001.A	2021	KrauseGnecchiRusconeSciAdv2021	Context: Historical - period (Savromo-Sarmatian period)	2400	87	600-300 BCE	Kazakhstan_Sarmatian_IA	Western Kazakhstan, Chelkar Lake, Chelkar Burial Ground	Kazakhstan	51.44	64.05	1240K	0.129299	136880	M	n/a (no relatives detected)	R1a1a1b2a2a1	A8a1
23122	KBU003	KBU003	KBU003.A	2021	KrauseGnecchiRusconeSciAdv2021	Context: Historical - period (Savromo-Sarmatian period)	2300	87	500-200 BCE	Kazakhstan_Sarmatian_IA	Western Kazakhstan, Petropavlovka Village, Kaynbulak II, mound 4	Kazakhstan	48.24	58.94	1240K	0.227386	228938	M	n/a (no relatives detected)	R1a1a1b2a2	I4a
1855	I3770	I3770	CII-52, stone fencing 90	2019	NarasimhanPattersonScience2019	Direct: IntCal20	3968	54	2134-1936 calBCE (3645±25 BP, PSUAMS-2079)	Kazakhstan_Zevakinskiy_BA	Zevakinskiy stone fence	Kazakhstan	50.2249	81.8368	1240K	1.017	607127	M	n/a (no relatives detected)	R1a1a1b2a2	T1a1
1896	I3753	I3753	CII No 51, stone fencing 43, skull 1	2019	NarasimhanPattersonScience2019	Direct: IntCal20	2977	44	1115-932 calBCE (2860±20 BP, PSUAMS-2540)	Kazakhstan_Zevakinskiy_LBA	Zevakinskiy stone fence	Kazakhstan	50.2249	81.8368	1240K	1.973	730478	M	n/a (no relatives detected)	R1a1a1b2a2	K1
1904	I3763	I3763	CII-47, stone fencing 35, grave 1	2019	NarasimhanPattersonScience2019	Direct: IntCal20	3445	32	1599-1436 calBCE (3240±25 BP, PSUAMS-2502)	Kazakhstan_MLBA_Zevakinskiy	Zevakinskiy stone fence	Kazakhstan	50.2249	81.8368	1240K	1.505	711062	M	n/a (no relatives detected)	R1a1a1b2a2a1	U2a
1916	I3976	I3976	CII No 43, stone fencing 1, extension 1	2019	NarasimhanPattersonScience2019	Direct: IntCal20	3035	45	1196-1010 calBCE (2900±20 BP, PSUAMS-2506)	Kazakhstan_Zevakinskiy_LBA_o	Zevakinskiy stone fence	Kazakhstan	50.2249	81.8368	1240K	1.429	722176	M	n/a (no relatives detected)	Q1b1a3a1~	U5b2a1a2
1917	I3977	I3977	CII No 44, stone fencing 27	2019	NarasimhanPattersonScience2019	Direct: IntCal20	3015	41	1190-999 calBCE (2885±20 BP, PSUAMS-2507)	Kazakhstan_Zevakinskiy_LBA	Zevakinskiy stone fence	Kazakhstan	50.2249	81.8368	1240K	1.799	739202	M	n/a (no relatives detected)	R1b1a1a1	U5b2b
2007	I4267	I4267	KZ-KP-004, Цмк, кп27390, 6а	2019	NarasimhanPattersonScience2019	Direct: IntCal20	3042	46	1200-1012 calBCE (2905±20 BP, PSUAMS-2512)	Kazakhstan_Zevakinskiy_LBA	Zevakinskiy stone fence	Kazakhstan	50.2249	81.8368	1240K	3.761	772222	M	n/a (no relatives detected)	R1a1a1b2a2	I2
2281	I4295	I4295	KZ-KP-001, Цмк, кп27390, 9а	2019	NarasimhanPattersonScience2019	Direct: IntCal20	3090	47	1216-1052 calBCE (2935±20 BP, PSUAMS-2515)	Kazakhstan_Zevakinskiy_LBA	Zevakinskiy stone fence	Kazakhstan	50.2249	81.8368	1240K	3.36	763017	M	n/a (no relatives detected)	R1a1a1	A8a1
9935	I11527	I11527	Aygirdjal K.105	2019	NarasimhanPattersonScience2019	Direct: IntCal20	3943	42	2122-1926 calBCE (3630±20 BP, PSUAMS-4750)	Kyrgyzstan_Aygirdjal_BA	Aigyrzhal	Kyrgyzstan	41.4315	75.8855	1240K	4.06715	762925	M	n/a (no relatives detected)	J2a1a4b	HV14
9938	I11526	I11526	Aygirdjal K.67	2019	NarasimhanPattersonScience2019	Direct: IntCal20	4079	54	2204-2038 calBCE (3735±20 BP, PSUAMS-4607)	Kyrgyzstan_Aygirdjal_BA	Aigyrzhal	Kyrgyzstan	41.4315	75.8855	1240K	1.5073	529160	M	n/a (no relatives detected)	Q1b	R6a2
23107	CHK004	CHK004	CHK004.A	2021	KrauseGnecchiRusconeSciAdv2021	Direct: IntCal20 (WARNING: Missing lab code)	1129	40	709-884 calCE (1213±21 BP)	Kyrgyzstan_Saka_IA_o	Issyk-Kul Region, Chilpek Village, Chilpek Burial Grounds, mound 4	Kyrgyzstan	42.49	78.38	1240K	0.811963	606764	M	n/a (no relatives detected)	J2a2a1a~	F1b1f
23123	KEN001	KEN001	KEN001.A	2021	KrauseGnecchiRusconeSciAdv2021	Direct: IntCal20 (WARNING: Missing lab code)	2202	73	356-116 calBCE (2170±23 BP)	Kyrgyzstan_Saka_IA	Issyk-Kul Region, Ken-Su Village, Ken-Su #551	Kyrgyzstan	42.2	75.52	1240K	1.24591	676928	M	n/a (no relatives detected)	J2a1a1b1	A16
23125	KEN003	KEN003	KEN003.A	2021	KrauseGnecchiRusconeSciAdv2021	Context: Historical - period (Saka period)	2151	115	400-1 BCE	Kyrgyzstan_Saka_IA	Issyk-Kul Region, Ken-Su Village, Ken-Su #556	Kyrgyzstan	42.2	75.52	1240K	0.322209	304450	M	n/a (no relatives detected)	R1a1a1b2a2	G2a3
23055	ALN001	ALN001	ALN001.A	2021	KrauseGnecchiRusconeSciAdv2021	Direct: IntCal20 (WARNING: Missing lab code)	1632	42	248-402 calCE (1736±21 BP)	Kyrgyzstan_AlaiNura_IA_o	Osh Province, Alai Valley, Alai/Nura I, II, Tuyuk II Mounds	Kyrgyzstan	41.41	71.5	1240K	3.11753	918738	M	n/a (no relatives detected)	Q1a1a	U7
23056	ALN002	ALN002	ALN002.A	2021	KrauseGnecchiRusconeSciAdv2021	Direct: IntCal20 (WARNING: Missing lab code)	1719	44	130-324 calCE (1822±25 BP)	Kyrgyzstan_AlaiNura_IA	Osh Province, Alai Valley, Alai/Nura I, II, Tuyuk II Mounds	Kyrgyzstan	41.41	71.5	1240K	0.130424	140677	M	n/a (no relatives detected)	R1a1a1	..
23057	ALN003	ALN003	ALN003.A	2021	KrauseGnecchiRusconeSciAdv2021	Context: Historical - period	1700	87	100-400 CE	Kyrgyzstan_AlaiNura_IA	Osh Province, Alai Valley, Alai/Nura I, II, Tuyuk II Mounds	Kyrgyzstan	41.41	71.5	1240K	1.3961	775105	M	n/a (no relatives detected)	Q1b1a3a1~	U5a1g
23058	ALN004	ALN004	ALN004.A	2021	KrauseGnecchiRusconeSciAdv2021	Direct: IntCal20 (WARNING: Missing lab code)	1621	45	252-405 calCE (1725±18 BP)	Kyrgyzstan_AlaiNura_IA_o	Osh Province, Alai Valley, Alai/Nura I, II, Tuyuk II Mounds	Kyrgyzstan	41.41	71.5	1240K	0.04128	47392	M	n/a (no relatives detected)	R1b1a1b1b3	..
23059	ALN005	ALN005	ALN005.A	2021	KrauseGnecchiRusconeSciAdv2021	Direct: IntCal20 (WARNING: Missing lab code)	1592	45	259-415 calCE (1696±22 BP)	Kyrgyzstan_AlaiNura_IA	Osh Province, Alai Valley, Alai/Nura I, II, Tuyuk II Mounds	Kyrgyzstan	41.41	71.5	1240K	3.3811	966403	M	n/a (no relatives detected)	R1a1a1	H6b2
23062	ALN008	ALN008	ALN008.A	2021	KrauseGnecchiRusconeSciAdv2021	Context: Historical - period	1700	87	100-400 CE	Kyrgyzstan_AlaiNura_IA	Osh Province, Alai Valley, Alai/Nura I, II, Tuyuk II Mounds	Kyrgyzstan	41.41	71.5	1240K	2.6439	847476	M	n/a (no relatives detected)	E1b1b1b2a1	D4j
7835	DA100.SG	DA100	CGG_2_016016, Kyr 58, Kurgan nr. 8, Uch-Kurbu	2018	DamgaardNature2018	Direct: IntCal20	1615	57	235-425 calCE (1719±48 BP, UBA-31213)	Kyrgyzstan_TianShan_Hun.SG	Tian Shan, Central Steppe	Kyrgyzstan	42.1567	77.4056	Shotgun	0.741	912135	M	n/a (no relatives detected)	R1a1a1b2a2a3~	C4b1
7836	DA101.SG	DA101	CGG_2_016017, Kyr 59, Kurgan nr. 14 (individual 1.(child)), Uch-Kurbu	2018	DamgaardNature2018	Direct: IntCal20	1664	38	212-351 calCE (1783±29 BP, UBA-31214)	Kyrgyzstan_TianShan_Hun.SG	Tian Shan, Central Steppe	Kyrgyzstan	42.1594	77.4064	Shotgun	3.419	1063347	M	n/a (no relatives detected)	R1a1a1b2a2a3b~	NA
7838	DA105.SG	DA105	CGG_2_016021, Kyr 63, Kurgan 1 / 4 (grav 4.), Uch-Kurbu	2018	DamgaardNature2018	Direct: IntCal20	1739	49	125-321 calCE (1833±32 BP, UBA-31217)	Kyrgyzstan_TianShan_Hun.SG_son.DA104.SG	Tian Shan, Central Steppe	Kyrgyzstan	42.1569	77.4056	Shotgun	0.551	411296	M	Kyrgyzstan, Tian Shan, Central Steppe Family C (2 members) (DA104 and DA105 are mother and son)	Q1a2a1	F1b1+@152
7839	DA106.SG	DA106	CGG_2_016022, Kyr 64, Kurgan nr. 28,Boz-Adyr	2018	DamgaardNature2018	Direct: IntCal20	735	37	1161-1272 calCE (833±34 BP, UBA-31218)	Kyrgyzstan_Medieval_Nomad_o.SG	Tian Shan, Central Steppe	Kyrgyzstan	42.0747	76.9639	Shotgun	0.655	466210	M	n/a (no relatives detected)	C	C4b1a
7844	DA117.SG	DA117	CGG_2_016025, Kyr 67, Kurgan nr. 31, Boz-Adyr	2018	DamgaardNature2018	Direct: IntCal20	139	83	1670-1950 calCE (143±27 BP, UBA-31222)	Kyrgyzstan_Modern_Nomad.SG	Tian Shan, Central Steppe	Kyrgyzstan	42.0744	76.9667	Shotgun	1.171	696281	M	n/a (no relatives detected)	G2a	H6a1b
7922	DA385.SG	DA385	CGG_2_015989, Kyr 31, Kurgan nr. 1 (individ. 1, buried with individ. 2.), Baskya 2	2018	DamgaardNature2018	Direct: IntCal20	1458	46	415-575 calCE (1577±42 BP, UBA-31173)	Kyrgyzstan_TianShan_Hun.SG	Tian Shan, Central Steppe	Kyrgyzstan	41.5014	75.7947	Shotgun	2.229	939867	M	Kyrgyzstan, Tian Shan, Central Steppe Family B (2 members) (DA385 and DA71 are father and daughter)	R1a1a1b2a2a3b~	H13a2a
7929	DA47.SG	DA47	CGG_2_015973, Kyr 15, Kurgan nr. K9 (individ. nr. 1), Keden	2018	DamgaardNature2018	Direct: IntCal20	2063	73	344 calBCE - 10 calCE (2093±43 BP, UBA-31157)	Kyrgyzstan_TianShan_Saka.SG	Tian Shan, Central Steppe	Kyrgyzstan	41.4281	75.3297	Shotgun	1.5	678545	M	n/a (no relatives detected)	Q1b1a3a~	C4
7930	DA48.SG	DA48	CGG_2_015974, Kyr 16, Kurgan nr. K9 (individ. nr. 2), Keden	2018	DamgaardNature2018	Context: Archaeological - Period	2200	202	600 BCE - 100 CE	Kyrgyzstan_TianShan_Saka.SG	Tian Shan, Central Steppe	Kyrgyzstan	41.4281	75.3297	Shotgun	0.158	96258	M	n/a (no relatives detected)	R1a1a1	H4d
7931	DA49.SG	DA49	CGG_2_015975, Kyr 17, Kurgan nr. K45, Keden	2018	DamgaardNature2018	Direct: IntCal20	2209	69	376-119 calBCE (2186±35 BP, UBA-31158)	Kyrgyzstan_TianShan_Saka.SG	Tian Shan, Central Steppe	Kyrgyzstan	41.4281	75.3297	Shotgun	0.35	268122	M	n/a (no relatives detected)	R1a1a1	T2a1
7934	DA51.SG	DA51	CGG_2_015977, Kyr 19, Kurgan nr. K53, Keden	2018	DamgaardNature2018	Direct: IntCal20	2229	58	386-178 calBCE (2220±37 BP, UBA-31160)	Kyrgyzstan_TianShan_Saka.SG	Tian Shan, Central Steppe	Kyrgyzstan	41.4281	75.3297	Shotgun	0.746	492333	M	n/a (no relatives detected)	R1a1a1	H2a1
7935	DA52.SG	DA52	CGG_2_015978, Kyr 20, Kurgan nr. K60, Keden	2018	DamgaardNature2018	Direct: IntCal20	1472	41	411-547 calCE (1606±33 BP, UBA-31161)	Kyrgyzstan_TianShan_Hun.SG	Tian Shan, Central Steppe	Kyrgyzstan	41.4281	75.3297	Shotgun	0.46	340992	M	n/a (no relatives detected)	R1a1a1b2a2b1d1~	G2a1d2
7937	DA54.SG	DA54	CGG_2_015980, Kyr 22, Kurgan nr. K70, Keden	2018	DamgaardNature2018	Direct: IntCal20	1594	50	255-421 calCE (1693±31 BP, UBA-31163)	Kyrgyzstan_TianShan_Hun.SG	Tian Shan, Central Steppe	Kyrgyzstan	41.4281	75.3297	Shotgun	0.203	142864	M	n/a (no relatives detected)	Q1a2a1	C4+152+16093
7938	DA55.SG	DA55	CGG_2_015981, Kyr 23, Kurgan nr. K65, Keden	2018	DamgaardNature2018	Direct: IntCal20	1976	49	150 calBCE - 67 calCE (2034±32 BP, UBA-31164)	Kyrgyzstan_TianShan_Saka.SG	Tian Shan, Central Steppe	Kyrgyzstan	41.4281	75.3297	Shotgun	0.867	378612	M	n/a (no relatives detected)	R1a1a1b2a2	HV6
7939	DA56.SG	DA56	CGG_2_015982, Kyr 24, Kurgan nr. K63, Keden	2018	DamgaardNature2018	Direct: IntCal20	2043	55	193 calBCE - 10 calCE (2079±34 BP, UBA-31165)	Kyrgyzstan_TianShan_Saka_o1.SG	Tian Shan, Central Steppe	Kyrgyzstan	43.0686	68.2489	Shotgun	1.492	798153	M	n/a (no relatives detected)	R1a1a1b2a2a3b1~	HV6
7940	DA57.SG	DA57	CGG_2_015983, Kyr 25, Kurgan nr. 7, Baskya 1	2018	DamgaardNature2018	Direct: IntCal20	2065	57	338-1 calBCE (2099±32 BP, UBA-31166)	Kyrgyzstan_TianShan_Saka.SG	Tian Shan, Central Steppe	Kyrgyzstan	41.4997	75.8042	Shotgun	1.005	624437	M	Kyrgyzstan, Tian Shan, Central Steppe Family A (2 members) (DA57 and DA59 are brothers)	J2a1a4b	D4j8
7941	DA58.SG	DA58	CGG_2_015984, Kyr 26, Kurgan nr. 3, Baskya 1	2018	DamgaardNature2018	Direct: IntCal20	2060	57	334 calBCE - 3 calCE (2094±33 BP, UBA-31167)	Kyrgyzstan_TianShan_Saka.SG	Tian Shan, Central Steppe	Kyrgyzstan	41.4997	75.8042	Shotgun	0.857	563789	M	n/a (no relatives detected)	J2a1a4b	W1c
7942	DA59.SG	DA59	CGG_2_015985, Kyr 27, Kurgan nr. 4, Baskya 1	2018	DamgaardNature2018	Direct: IntCal20	2149	86	354-53 calBCE (2148±32 BP, UBA-31168)	Kyrgyzstan_TianShan_Saka.SG_brother.DA57.SG	Tian Shan, Central Steppe	Kyrgyzstan	43.0686	68.2489	Shotgun	0.705	476437	M	Kyrgyzstan, Tian Shan, Central Steppe Family A (2 members) (DA57 and DA59 are brothers)	J2a1a4b	D4j8
7944	DA65.SG	DA65	CGG_2_015991, Kyr 33, Kurgan nr. 19, Baskya 2	2018	DamgaardNature2018	Direct: IntCal20	1494	58	265-547 calCE (1629±40 BP, UBA-31191)	Kyrgyzstan_TianShan_Hun.SG	Tian Shan, Central Steppe	Kyrgyzstan	41.5014	75.7947	Shotgun	0.278	194034	M	n/a (no relatives detected)	E1b1b1a1b2	N9a9
7952	DA73.SG	DA73	CGG_2_015999, Kyr 41, Kurgan nr. 2, Baskya 2	2018	DamgaardNature2018	Direct: IntCal20	1618	57	236-421 calCE (1723±48 BP, UBA-31198)	Kyrgyzstan_TianShan_Hun.SG	Tian Shan, Central Steppe	Kyrgyzstan	41.5014	75.7947	Shotgun	0.632	424168	M	n/a (no relatives detected)	Q1b1a3a1~	G2a1
7953	DA74.SG	DA74	CGG_2_016000, Kyr 42, Kurgan nr. 30 (child, buried together with another individual), Baskya 2	2018	DamgaardNature2018	Direct: IntCal20	1492	61	264-555 calCE (1624±46 BP, UBA-31199)	Kyrgyzstan_TianShan_Hun.SG	Tian Shan, Central Steppe	Kyrgyzstan	41.5014	75.7947	Shotgun	0.917	588408	M	n/a (no relatives detected)	Q1a2a1a~	H7b
7956	DA81.SG	DA81	CGG_2_016007, Kyr 49, Kurgan nr. 50, Japyryk	2018	DamgaardNature2018	Direct: IntCal20	1656	59	166-412 calCE (1770±50 BP, UBA-31201)	Kyrgyzstan_TianShan_Hun_o.SG	Tian Shan, Central Steppe	Kyrgyzstan	41.615	74.9858	Shotgun	2.095	884093	M	n/a (no relatives detected)	R1b2b2	A16
7958	DA85.SG	DA85	CGG_2_016010, Kyr 52, Kurgan nr. 2, Japyryk	2018	DamgaardNature2018	Direct: IntCal20	1666	57	133-405 calCE (1781±46 BP, UBA-31203)	Kyrgyzstan_TianShan_Hun_o.SG	Tian Shan, Central Steppe	Kyrgyzstan	41.615	74.9858	Shotgun	1.851	866787	M	n/a (no relatives detected)	L1a1	NA
7959	DA86.SG	DA86	CGG_2_016011, Kyr 53, Kurgan nr. 16 (human (warrior) buried together with horse), Boz-Adyr	2018	DamgaardNature2018	Direct: IntCal20	1461	46	413-573 calCE (1582±42 BP, UBA-31204)	Kyrgyzstan_Turk.SG	Tian Shan, Central Steppe	Kyrgyzstan	43.0686	68.2489	Shotgun	0.519	349853	M	n/a (no relatives detected)	Q1a2a1	C4b1
7967	DA96.SG	DA96	CGG_2_016012, Kyr 54, Kurgan nr. 9, Uch-Kurbu	2018	DamgaardNature2018	Direct: IntCal20	1608	50	250-418 calCE (1709±34 BP, UBA-31210)	Kyrgyzstan_TianShan_Hun.SG	Tian Shan, Central Steppe	Kyrgyzstan	42.1569	77.4056	Shotgun	0.941	608157	M	n/a (no relatives detected)	Q1b1a3a1~	D4j5
9715	I10551	I10551	UfaNov17-024, Farkhor 2017 Area 6A, tomb 43	2019	NarasimhanPattersonScience2019	Context: Archaeological - Period	4450	289	3000-2000 BCE	Tajikistan_BA_Farkhor_lc	Farkhor	Tajikistan	37.4833	69.4012	1240K	0.010293	11999	M	n/a (no relatives detected)	E1b1b	n/a (<2x)
10474	I12294	I12294	UfaNov17-054, Ksirov 1979, kurgan 9, Ksirov III	2019	NarasimhanPattersonScience2019	Direct: IntCal20	1958	29	51 calBCE - 61 calCE (2020±20 BP, PSUAMS-6160)	Tajikistan_Ksirov_Kushan	Ksirov	Tajikistan	37.4156	68.1737	1240K	0.408975	369300	M	n/a (no relatives detected)	R1a1a1	H1
10483	I12260	I12260	UfaNov17-049, Ksirov IV, tomb 26 Ksirov IV	2019	NarasimhanPattersonScience2019	Context: 1d relationship with directly dated I12292	2051	57	200-1 BCE	Tajikistan_Ksirov_Kushan_1d.rel.I12292	Ksirov	Tajikistan	37.4156	68.1737	1240K	0.112875	124680	M	Tajikistan, Ksirov Family A (2 members) (I12260-I12292 are 1st degree relatives)	R2	U2e1e
10484	I12292	I12292	UfaNov17-047, Ksirov 1979, kurgan 25, Ksirov III	2019	NarasimhanPattersonScience2019	Direct: IntCal20	2036	37	160 calBCE - 1 calCE (2075±20 BP, PSUAMS-6159)	Tajikistan_Ksirov_Kushan	Ksirov	Tajikistan	37.4156	68.1737	1240K	0.831969	614677	M	Tajikistan, Ksirov Family A (2 members) (I12260-I12292 are 1st degree relatives)	R2	U2e1e
10486	I12293	I12293	UfaNov17-052, Ksirov 1979, kurgan 8 (SE group), Ksirov III	2019	NarasimhanPattersonScience2019	Context: Date(s) from same site (I12292, I12294)	2000	87	200 BCE - 100 CE	Tajikistan_Ksirov_Kushan	Ksirov	Tajikistan	37.4156	68.1737	1240K	0.021724	25347	M	n/a (no relatives detected)	G2a	U2e1e
7482	I8504	I8504	MOS295, Geoksyur 1, 1963, N 139, Tolos "Ц", IE-10-35	2019	NarasimhanPattersonScience2019	Direct: IntCal20	4963	67	3096-2919 calBCE (4400±25 BP, PSUAMS-3986)	Turkmenistan_C_Geoksyur	Geoksyur	Turkmenistan	37.1907	61.0343	1240K	0.393825	358493	M	n/a (no relatives detected)	J1a2a1b1a~	T2d2
7483	I8505	I8505	MOS298, Geoksyur 1, 1963, N129, Tolos "Ф", IE-10-46	2019	NarasimhanPattersonScience2019	Context: Date(s) from same site (I8502, I8504, I8510, I8525, I8534)	5050	173	3400-2800 BCE	Turkmenistan_C_Geoksyur	Geoksyur	Turkmenistan	37.1907	61.0343	1240K	0.104389	114051	M	Turkmenistan, Geoksyur Family A (7 members) (I12479-I12487-I12483 are mutually detected as 2nd or 3rd degree relatives; I12487-I8532 are 2nd or 3rd degree relatives; I8505 is a 1st degree relative of I8502 (who is a 1st or 2nd degree of I8524); I12483-I8502 are 2nd or 3rd degree relatives)	J1	H
7492	I8524	I8524	MOS319, Geoksyur 1, 1963, Skull N124, IE-10-14	2019	NarasimhanPattersonScience2019	Context: Date(s) from same site (I8502, I8504, I8510, I8525, I8534)	5050	173	3400-2800 BCE	Turkmenistan_C_Geoksyur	Geoksyur	Turkmenistan	37.1907	61.0343	1240K	0.215971	215406	M	Turkmenistan, Geoksyur Family A (7 members) (I12479-I12487-I12483 are mutually detected as 2nd or 3rd degree relatives; I12487-I8532 are 2nd or 3rd degree relatives; I8505 is a 1st degree relative of I8502 (who is a 1st or 2nd degree of I8524); I12483-I8502 are 2nd or 3rd degree relatives)	J1a2a1b1a~	U7a
7494	I8526	I8526	MOS323, Geoksyur 1, 1964, 188, Tolos "Щ", IE-10-15	2019	NarasimhanPattersonScience2019	Context: Date(s) from same site (I8502, I8504, I8510, I8525, I8534)	5050	173	3400-2800 BCE	Turkmenistan_C_Geoksyur	Geoksyur	Turkmenistan	37.1907	61.0343	1240K	0.037494	43005	M	n/a (no relatives detected)	R2	J1d6
7497	I8529	I8529	MOS326, Geoksyur 1, 1965, N206, IE-10-8	2019	NarasimhanPattersonScience2019	Context: Date(s) from same site (I8502, I8504, I8510, I8525, I8534)	5050	173	3400-2800 BCE	Turkmenistan_C_Geoksyur	Geoksyur	Turkmenistan	37.1907	61.0343	1240K	0.09774	108222	M	n/a (no relatives detected)	Q1b	U
8010	DA381_final.SG	DA381	Excavation 2, room 18, near tolos B, 6286-89	2018	DamgaardScience2018	Direct: IntCal20	5174	86	3367-3098 calBCE (4530±40 BP, UBA-33660)	Turkmenistan_C_Namazga.SG	Geoksyur	Turkmenistan	37.4557	60.7459	Shotgun	0.488197	440199	M	n/a (no relatives detected)	J2a1a1b1	J1+16193
10303	I12487	I12487	MOS329, IE-10-9	2019	NarasimhanPattersonScience2019	Context: Date(s) from same site (I8502, I8504, I8510, I8525, I8534)	5050	173	3400-2800 BCE	Turkmenistan_C_Geoksyur	Geoksyur	Turkmenistan	37.1907	61.0343	1240K	0.539743	429691	M	Turkmenistan, Geoksyur Family A (7 members) (I12479-I12487-I12483 are mutually detected as 2nd or 3rd degree relatives; I12487-I8532 are 2nd or 3rd degree relatives; I8505 is a 1st degree relative of I8502 (who is a 1st or 2nd degree of I8524); I12483-I8502 are 2nd or 3rd degree relatives)	J1a2a1b1a~	T2g1b
10308	I12482	I12482	MOS297, IE-10-48	2019	NarasimhanPattersonScience2019	Context: Date(s) from same site (I8502, I8504, I8510, I8525, I8534)	5050	173	3400-2800 BCE	Turkmenistan_C_Geoksyur	Geoksyur	Turkmenistan	37.1907	61.0343	1240K	0.261743	232151	M	n/a (no relatives detected)	J2a2a1a~	I1c1
10311	I12481	I12481	MOS312, IE-10-52	2019	NarasimhanPattersonScience2019	Context: Date(s) from same site (I8502, I8504, I8510, I8525, I8534)	5050	173	3400-2800 BCE	Turkmenistan_C_Geoksyur	Geoksyur	Turkmenistan	37.1907	61.0343	1240K	0.782561	481882	M	Turkmenistan, Geoksyur Family B (4 members) (I12481 is a 2nd or 3rd degree relative of I8510 and I8503 (who is possibly a 1st degree relative of I8531))	J1a2a1b1a~	HV12b1
15	I1781	I1781	Gonur 2003 tomb 3012 sample 1	2019	NarasimhanPattersonScience2019	Direct: IntCal20	3832	58	2014-1771 calBCE (3550±30 BP, PSUAMS-2065)	Turkmenistan_Gonur_BA_1	Gonur	Turkmenistan	38.2123	62.0344	1240K	0.345139	306879	M	Turkmenistan, Gonur Family A (2 members) (I6117 is possibly a 1st degree relative of I1781)	T1a	T1a1
19	I1789	I1789	Gonur 2013 Area 12 shaft tomb N4329	2019	NarasimhanPattersonScience2019	Direct: IntCal20	4082	65	2282-2028 calBCE (3735±35 BP, Poz-83486)	Turkmenistan_Gonur_BA_1_o2	Gonur	Turkmenistan	38.2123	62.0344	1240K	0.036272	41642	M	n/a (no relatives detected)	P1	U7a3
21	I1792	I1792	Gonur 2004 large pit royal cemetery 3240 (9)	2019	NarasimhanPattersonScience2019	Direct: IntCal20	4254	75	2456-2200 calBCE (3840±35 BP, Poz-83487)	Turkmenistan_Gonur_BA_1_o3	Gonur	Turkmenistan	38.2123	62.0344	1240K	0.039834	45739	M	n/a (no relatives detected)	J2a1a1b	T2d1a
24	I2085	I2085	Gonur 2004 Area 8 cist 3201 N28m	2019	NarasimhanPattersonScience2019	Direct: IntCal20	3881	37	2020-1882 calBCE (3580±20 BP, PSUAMS-2313)	Turkmenistan_Gonur_BA_1	Gonur	Turkmenistan	38.2123	62.0344	1240K	0.130472	139260	M	n/a (no relatives detected)	E1b1b1b2a1a~	HV1a3a
25	I2087	I2087	Gonur tomb 1506 sample 32	2019	NarasimhanPattersonScience2019	Direct: IntCal20	4051	48	2197-2034 calBCE (3715±20 BP, PSUAMS-2335)	Turkmenistan_Gonur_BA_1	Gonur	Turkmenistan	38.2123	62.0344	1240K	0.064651	72550	M	n/a (no relatives detected)	R2	HV12b1
31	I2128	I2128	Gonur tomb 1311 sample 59	2019	NarasimhanPattersonScience2019	Direct: IntCal20	4056	50	2199-2035 calBCE (3720±20 BP, PSUAMS-2316)	Turkmenistan_Gonur_BA_1	Gonur	Turkmenistan	38.2123	62.0344	1240K	0.030159	34922	M	n/a (no relatives detected)	J2a1a4b	W
2028	I1784	I1784	Gonur tomb 2380 sample 17	2019	NarasimhanPattersonScience2019	Direct: IntCal20	4060	56	2204-2027 calBCE (3720±30 BP, Poz-83485)	Turkmenistan_Gonur_BA_1	Gonur	Turkmenistan	38.2123	62.0344	1240K	1.794	649659	M	n/a (no relatives detected)	J1a2a1b1a~	U7a2
5837	I6119	I6119	Gonur 2005 tomb 3466 sample 2	2019	NarasimhanPattersonScience2019	Direct: IntCal20	3975	53	2133-1946 calBCE (3650±20 BP, PSUAMS-2840)	Turkmenistan_Gonur_BA_1	Gonur	Turkmenistan	38.2123	62.0344	1240K	0.043698	50397	M	n/a (no relatives detected)	Q1b	J1
9590	I10411	I10411	UfaNov17-055, Gonur skull 3250	2019	NarasimhanPattersonScience2019	Context: Archaeological - Period	4200	29	2300-2200 BCE	Turkmenistan_Gonur_BA_1	Gonur	Turkmenistan	38.2123	62.0344	1240K	0.224585	229454	M	n/a (no relatives detected)	J2a2a1a1a2	U7a
9601	I10409_published	I10409	UfaNov17-004 tomb 3225 skeleton 1	2019	NarasimhanPattersonScience2019	Direct: IntCal20	4113	58	2282-2041 calBCE (3755±25 BP, PSUAMS-4599)	Turkmenistan_Gonur_BA_2_published	Gonur	Turkmenistan	38.2123	62.0344	1240K	0.097283	105846	M	n/a (no relatives detected)	H1a1a	R5a2b
9673	I11041_published	I11041	UfaNov17-003 tomb 3225 skeleton 3	2019	NarasimhanPattersonScience2019	Direct: IntCal20	4015	51	2141-1961 calBCE (3675±25 BP, PSUAMS-4603)	Turkmenistan_Gonur_BA_2_published	Gonur	Turkmenistan	38.2123	62.0344	1240K	0.115931	125977	M	n/a (no relatives detected)	R2	R2
8008	DA379_final.SG	DA379	Excavation 1, burial 43, 6286-38	2018	DamgaardScience2018	Direct: IntCal20	5160	102	3482-3021 calBCE (4515±57 BP, UBA-33658)	Turkmenistan_C_Namazga_1d.rel.DA380.SG	Kara-Depe	Turkmenistan	37.601	59.3284	Shotgun	0.032095	37485	M	Turkmenistan, Kara-Depe Family A (2 members) (DA379 is a 1st degree relative of DA380)	J2a1a1b	..
6150	I6675	I6675	StPet34, grave 16, Museum ID 7651-153	2019	NarasimhanPattersonScience2019	Context: Archaeological - Period	3250	173	1600-1000 BCE	Turkmenistan_LBA_Sumbar	Sumbar	Turkmenistan	37.9316	58.4325	1240K	0.985655	647105	M	n/a (no relatives detected)	R2a2a	W3b
8011	DA382_final.SG	DA382	Excavation 1, burial 2, 6286-2	2018	DamgaardScience2018	Direct: IntCal20	2802	36	916-796 calBCE (2690±40 BP, UBA-33661)	Turkmenistan_IA.SG	Takhirbai 3	Turkmenistan	38.7185	61.6923	Shotgun	1.79014	956940	M	n/a (no relatives detected)	R1a1a1	T2c1a
1945	I4085	I4085	ANAU1	2019	NarasimhanPattersonScience2019	Context: Archaeological - Period	5450	289	4000-3000 BCE	Turkmenistan_C_TepeAnau	Turkestan, Tepe Anau	Turkmenistan	37.872	58.225	1240K	1.294	647606	M	n/a (no relatives detected)	R2	H13a2a
1947	I4087	I4087	ANAU3	2019	NarasimhanPattersonScience2019	Context: Archaeological - Period	5450	289	4000-3000 BCE	Turkmenistan_C_TepeAnau	Turkestan, Tepe Anau	Turkmenistan	37.872	58.225	1240K	2.902	786579	M	n/a (no relatives detected)	R2	W3a1
108	I4157	I4157	UZ-BST-005, Site 7, Grave 60, 56-63	2019	NarasimhanPattersonScience2019	Context: Archaeological - Period	3400	87	1600-1300 BCE	Uzbekistan_Bustan_BA	Bustan	Uzbekistan	37.6667	67	1240K	0.293322	276631	M	n/a (no relatives detected)	J2b2a	T1
1959	I4156	I4156	UZ-BST-004, Site 7, Grave 33 (1), 44-91	2019	NarasimhanPattersonScience2019	Context: Archaeological - Period	3400	87	1600-1300 BCE	Uzbekistan_Bustan_BA	Bustan	Uzbekistan	37.6667	67	1240K	0.02	23703	M	n/a (no relatives detected)	G	H2a2a
1960	I4159	I4159	UZ-BST-007, Site 4, Grave 12	2019	NarasimhanPattersonScience2019	Context: Archaeological - Period	3400	87	1600-1300 BCE	Uzbekistan_Bustan_BA	Bustan	Uzbekistan	37.6667	67	1240K	0.265	238571	M	n/a (no relatives detected)	J2a1a	R0
4956	I4899	I4899	UZ-BST-014, Site 5, Grave 11	2019	NarasimhanPattersonScience2019	Context: Archaeological - Period	3400	87	1600-1300 BCE	Uzbekistan_Bustan_BA	Bustan	Uzbekistan	37.6667	67	1240K	0.069	76766	M	n/a (no relatives detected)	J2	HV
5596	I5604	I5604	UZ-BST-011, Site 4, Grave 26, 57-030	2019	NarasimhanPattersonScience2019	Direct: IntCal20	3745	52	1880-1695 calBCE (3465±20 BP, PSUAMS-2774)	Uzbekistan_Bustan_BA	Bustan	Uzbekistan	37.6667	67	1240K	1.582	762711	M	Uzbekistan, Bustan Family A (2 members) (I11519 and I5604 have a 2nd degree or 3rd degree relationship)	L1a	K1a1
9679	I11027	I11027	UZ-BST-002, Site 7, Grave 33 (2), 44-92	2019	NarasimhanPattersonScience2019	Direct: IntCal20	3526	34	1631-1508 calBCE (3315±25 BP, PSUAMS-6198)	Uzbekistan_Bustan_BA	Bustan	Uzbekistan	37.6667	67	1240K	2.41484	741299	M	n/a (no relatives detected)	J2a1a1a2b2a3b~	T2c
9685	I11028	I11028	UZ-BST-009, Site ?, 58-21, 119-4	2019	NarasimhanPattersonScience2019	Direct: IntCal20	5099	108	3332-2937 calBCE (4445±25 BP, PSUAMS-4780)	Uzbekistan_Bustan_Eneolithic	Bustan	Uzbekistan	37.6667	67	1240K	1.1272	632724	M	n/a (no relatives detected)	J2a1a4b	W1+119
9952	I11520	I11520	UZ-BST-015, Site 4, Grave 4, 57-27	2019	NarasimhanPattersonScience2019	Direct: IntCal20	3497	34	1613-1503 calBCE (3280±20 BP, PSUAMS-4605)	Uzbekistan_Bustan_BA_o2	Bustan	Uzbekistan	37.6667	67	1240K	3.64891	766753	M	n/a (no relatives detected)	R2	HV2a2
2287	I4315	I4315	UZ-JAR-004, Jarkutan 4b-85, Grave 60	2019	NarasimhanPattersonScience2019	Direct: IntCal20	3461	22	1540-1455 calBCE (3255±15 BP, PSUAMS-2518)	Uzbekistan_Dzharkutan_BA_1	Dzharkutan	Uzbekistan	37.75	67	1240K	3.011	717597	M	n/a (no relatives detected)	R	R2+13500+195
1958	I4153	I4153	UZ-KKC-001, Kashkarchi, burial N. 1, 14-46	2019	NarasimhanPattersonScience2019	Context: Archaeological - Period	3050	58	1200-1000 BCE	Uzbekistan_Kashkarchi_BA	Ferghana, Burial Kashkarchi	Uzbekistan	40.3772	71.855	1240K	0.635	414393	M	Uzbekistan, Ferghana, Burial Kashkarchi Family A (2 members) (I4255 and I4153 have a 2nd degree or 3rd degree relationship)	R1a1a1	U5b2b
1998	I4255	I4255	UZ-KKC-003, Kashkarchi, N. 3, 14-47	2019	NarasimhanPattersonScience2019	Context: Archaeological - Period	3050	58	1200-1000 BCE	Uzbekistan_Kashkarchi_BA	Ferghana, Burial Kashkarchi	Uzbekistan	40.3772	71.855	1240K	2.486	718049	M	Uzbekistan, Ferghana, Burial Kashkarchi Family A (2 members) (I4255 and I4153 have a 2nd degree or 3rd degree relationship)	R1a1a1	N1a1a1a1
7484	I8506	I8506	MOS309, 1955, Kokcha 3 1955, Grave N77, IE-60-I9	2019	NarasimhanPattersonScience2019	Direct: IntCal20	3614	37	1741-1613 calBCE (3375±20 BP, PSUAMS-5275)	Uzbekistan_Kokcha_BA	Kokcha 3	Uzbekistan	40.54	64.99	1240K	0.707453	542145	M	n/a (no relatives detected)	Q1a2a2b~	T
7485	I8507	I8507	MOS310, Kokcha 3 1954, Grave N5, Skull N1, IE-60-20	2019	NarasimhanPattersonScience2019	Context: Archaeological - Period	3950	289	2500-1500 BCE	Uzbekistan_Kokcha_BA	Kokcha 3	Uzbekistan	40.54	64.99	1240K	0.260116	260308	M	n/a (no relatives detected)	R1a1a1	U2e2a1d
10287	I12499	I12499	MOS308, Kokcha 3 1951, Grave N90, IE-60-8, 659	2019	NarasimhanPattersonScience2019	Direct: IntCal20	3369	41	1497-1316 calBCE (3145±25 BP, PSUAMS-5284)	Uzbekistan_Kokcha_BA	Kokcha 3	Uzbekistan	40.54	64.99	1240K	3.15509	789482	M	n/a (no relatives detected)	R1a1a1b2a2a~	U5b1e1
137	I7419	I7419	UZ-ST-001, Sappali Tepe (ST), Grave 00-56	2019	NarasimhanPattersonScience2019	Direct: IntCal20	3754	47	1881-1700 calBCE (3475±20 BP, PSUAMS-3229)	Uzbekistan_SappaliTepe_BA	Sappali Tepe	Uzbekistan	37.4167	66.8333	1240K	2.63164	854940	M	n/a (no relatives detected)	R2a2a	J1b
138	I7420	I7420	UZ-ST-012, Sappali Tepe (ST), Grave 00-61	2019	NarasimhanPattersonScience2019	Context: Archaeological - Period	3750	115	2000-1600 BCE	Uzbekistan_SappaliTepe_BA	Sappali Tepe	Uzbekistan	37.4167	66.8333	1240K	2.18965	881207	M	n/a (no relatives detected)	G2a2a	W3a1
139	I7421	I7421	UZ-ST-002, Sappali Tepe (ST), Grave 00-91	2019	NarasimhanPattersonScience2019	Direct: IntCal20	3790	49	1935-1751 calBCE (3525±25 BP, PSUAMS-3120)	Uzbekistan_SappaliTepe_BA	Sappali Tepe	Uzbekistan	37.4167	66.8333	1240K	1.85035	848788	M	n/a (no relatives detected)	J2a2~	J1b1b1
140	I7492	I7492	UZ-ST-008, Sappali Tepe (ST) 1971, 33, Grave 00-78	2019	NarasimhanPattersonScience2019	Direct: IntCal20	3853	42	2010-1779 calBCE (3560±20 BP, PSUAMS-3121)	Uzbekistan_SappaliTepe_BA	Sappali Tepe	Uzbekistan	37.4167	66.8333	1240K	2.90423	894145	M	n/a (no relatives detected)	R2	K1a
141	I7493	I7493	UZ-ST-010, Sappali Tepe (ST) 1975, 6, Grave 02-05	2019	NarasimhanPattersonScience2019	Context: Archaeological - Period	3750	115	2000-1600 BCE	Uzbekistan_SappaliTepe_BA_o	Sappali Tepe	Uzbekistan	37.4167	66.8333	1240K	0.361499	332102	M	n/a (no relatives detected)	Q	U2e2a1d
142	I7494	I7494	UZ-ST-006, Sappali Tepe (ST), 71, 8, zn2, Grave 00-149	2019	NarasimhanPattersonScience2019	Direct: IntCal20	3875	37	2016-1830 calBCE (3575±20 BP, PSUAMS-3230)	Uzbekistan_SappaliTepe_BA2	Sappali Tepe	Uzbekistan	37.4167	66.8333	1240K	1.30361	726707	M	n/a (no relatives detected)	J2a1a4b	HV20
2008	I4285	I4285	UZ-ST-003, Sappali Tepe (ST) 1971, 38, Grave 00-95	2019	NarasimhanPattersonScience2019	Direct: IntCal20	3685	60	1873-1630 calBCE (3430±25 BP, PSUAMS-2536)	Uzbekistan_SappaliTepe_BA	Sappali Tepe	Uzbekistan	37.4167	66.8333	1240K	0.341	311320	M	n/a (no relatives detected)	L1a2a	U7a3a

## Sheet: Ref
	Reference
	DamgaardNature2018	Damgaard, P.B., et al., 137 ancient human genomes from across the Eurasian steppes. Nature, 2018. 557(7705): p. 369-374.
	DamgaardScience2018	de Barros Damgaard, P., et al., The first horse herders and the impact of early Bronze Age steppe expansions into Asia. Science, 2018. 360(6396): p. eaar7711.
	JarveCurrentBiology2019	Järve, M., et al., Shifts in the Genetic Landscape of the Western Eurasian Steppe Associated with the Beginning and End of the Scythian Dominance. Curr Biol, 2019. 29(14): p. 2430-2441.e10.
	KrauseGnecchiRusconeSciAdv2021	Gnecchi-Ruscone, G.A., et al., Ancient genomic time transect from the Central Asian Steppe unravels the history of the Scythians. Sci Adv, 2021. 7(13).
	NarasimhanPattersonScience2019	Narasimhan, V.M., et al., The formation of human populations in South and Central Asia. Science, 2019. 365(6457): p. eaat7487.
	UnterlanderNatureCommunications2017	Unterländer, M., et al., Ancestry and demography and descendants of Iron Age nomads of the Eurasian Steppe. Nat Commun, 2017. 8: p. 14615.
